# Supplementary material for: 4,4′-Bipyridine–dimethyl­glyoxime (1/1)
Source: Acta Crystallogr Sect E Struct Rep Online. 2011 Dec 23;68(Pt 1):o242. doi: 10.1107/S1600536811054341 (PMC3254573; doi:10.1107/S1600536811054341)
Supplement: Supplementary file 1 [file e-68-0o242-sup1.cif]

##############################################################################
#                                                                            #
# This CIF contains the data in a paper accepted for publication in          #
# Acta Crystallographica Section E. It conforms to the requirements of       #
# Notes for Authors for Acta Crystallographica Section E, and has been       #
# peer reviewed under the auspices of the IUCr Commission on Journals.       #
#                                                                            #
# Full details of the Crystallographic Information File format               #
# are given in the paper "The Crystallographic Information File (CIF):       #
# a New Standard Archive File for Crystallography" by S. R. Hall, F. H.      #
# Allen and I. D. Brown [Acta Cryst. (1991), A47, 655-685].                  #
#                                                                            #
# The current version of the core CIF dictionary is obtainable from          #
# ftp://ftp.iucr.org/pub/cif_core.dic.                                       #
#                                                                            #
# Software is freely available for graphical display of the structure(s)     #
# in this CIF. For information consult the CIF software page                 #
# http://www.iucr.org/resources/cif/software.                                #
#                                                                            #
# This file may be used for bona fide research purposes within the           #
# scientific community so long as proper attribution is given to the journal # 
# article from which it was obtained.                                        #
#                                                                            #
##############################################################################
data_I
_audit_creation_method     SHELXL-97
_chemical_name_systematic
;
4,4'-Bipyridine--dimethylglyoxime (1/1)
;
_chemical_name_common     ?
_chemical_formula_moiety     'C10 H8 N2, C4 H8 N2 O2'
_chemical_formula_sum     'C14 H16 N4 O2'
_chemical_formula_iupac     'C10 H8 N2, C4 H8 N2 O2'
_chemical_formula_weight     272.31
_chemical_melting_point     ?
_symmetry_cell_setting     monoclinic
_symmetry_space_group_name_H-M     'P 21/c'
_symmetry_space_group_name_Hall     '-P 2ybc'
loop_
    _symmetry_equiv_pos_as_xyz
    'x, y, z'
    '-x, y+1/2, -z+1/2'
    '-x, -y, -z'
    'x, -y-1/2, z-1/2'
_cell_length_a     8.7247(17)
_cell_length_b     7.1486(14)
_cell_length_c     11.502(2)
_cell_angle_alpha     90.00
_cell_angle_beta     99.44(3)
_cell_angle_gamma     90.00
_cell_volume     707.6(2)
_cell_formula_units_Z     2
_cell_measurement_reflns_used     1636
_cell_measurement_theta_min     2.37
_cell_measurement_theta_max     27.50
_cell_measurement_temperature     298(2)
_cell_special_details     707.6(2)
_exptl_crystal_description     block
_exptl_crystal_colour     colourless
_exptl_crystal_size_max     0.20
_exptl_crystal_size_mid     0.18
_exptl_crystal_size_min     0.15
_exptl_crystal_density_diffrn     1.278
_exptl_crystal_density_meas     ?
_exptl_crystal_density_method     'not measured'
_exptl_crystal_F_000     288
_exptl_absorpt_coefficient_mu     0.089
_exptl_absorpt_correction_type     multi-scan
_exptl_absorpt_process_details     '(SADABS; Bruker, 2001)'
_exptl_absorpt_correction_T_min     0.9824
_exptl_absorpt_correction_T_max     0.9868
_exptl_special_details     ?
_diffrn_ambient_temperature     298(2)
_diffrn_radiation_type     MoK\a
_diffrn_radiation_wavelength     0.71073
_diffrn_radiation_source     'fine-focus sealed tube'
_diffrn_radiation_monochromator     graphite
_diffrn_measurement_device_type     'Bruker SMART APEX CCD'
_diffrn_measurement_method     '\f and \w scans'
_diffrn_detector_area_resol_mean     ?
_diffrn_reflns_number     9684
_diffrn_reflns_av_R_equivalents     0.0397
_diffrn_reflns_av_sigmaI/netI     0.0247
_diffrn_reflns_theta_min     2.37
_diffrn_reflns_theta_max     27.50
_diffrn_reflns_theta_full     27.50
_diffrn_measured_fraction_theta_max     1.000
_diffrn_measured_fraction_theta_full     1.000
_diffrn_reflns_limit_h_min     -11
_diffrn_reflns_limit_h_max     11
_diffrn_reflns_limit_k_min     -9
_diffrn_reflns_limit_k_max     9
_diffrn_reflns_limit_l_min     -14
_diffrn_reflns_limit_l_max     14
_diffrn_standards_number     0
_diffrn_standards_interval_count     ?
_diffrn_standards_interval_time     ?
_diffrn_standards_decay_%     ?
_refine_special_details
;
Refinement of <i>F</i>^2^ against ALL reflections. The weighted <i>R</i>-factor
<i>wR</i> and goodness of fit <i>S</i> are based on <i>F</i>^2^, conventional
<i>R</i>-factors <i>R</i> are based on <i>F</i>, with <i>F</i> set to zero for
negative <i>F</i>^2^. The threshold expression of <i>F</i>^2^ >
\s(<i>F</i>^2^) is used only for calculating <i>R</i>-factors(gt) <i>etc</i>.
and is not relevant to the choice of reflections for refinement.
<i>R</i>-factors based on <i>F</i>^2^ are statistically about twice as large
as those based on <i>F</i>, and <i>R</i>- factors based on ALL data will be
even larger.
;
_reflns_number_total     1636
_reflns_number_gt     1265
_reflns_threshold_expression     I>2sigma(I)
_refine_ls_structure_factor_coef     Fsqd
_refine_ls_matrix_type     full
_refine_ls_R_factor_all     0.0553
_refine_ls_R_factor_gt     0.0426
_refine_ls_wR_factor_gt     0.1209
_refine_ls_wR_factor_ref     0.1328
_refine_ls_goodness_of_fit_ref     1.050
_refine_ls_restrained_S_all     1.050
_refine_ls_number_reflns     1636
_refine_ls_number_parameters     93
_refine_ls_number_restraints     0
_refine_ls_number_constraints     ?
_refine_ls_hydrogen_treatment     constr
_refine_ls_weighting_scheme     calc
_refine_ls_weighting_details
         'calc w=1/[\s^2^(Fo^2^)+(0.0620P)^2^+0.1229P] where P=(Fo^2^+2Fc^2^)/3'
_atom_sites_solution_hydrogens     geom
_atom_sites_solution_primary     direct
_atom_sites_solution_secondary     difmap
_refine_ls_shift/su_max     0.021
_refine_ls_shift/su_mean     0.001
_refine_diff_density_max     0.192
_refine_diff_density_min     -0.128
_refine_ls_extinction_method     none
_refine_ls_extinction_coef     ?
loop_
    _atom_type_symbol
    _atom_type_description
    _atom_type_scat_dispersion_real
    _atom_type_scat_dispersion_imag
    _atom_type_scat_source
    'C' 'C' 0.0033 0.0016
                         'International Tables Vol C Tables 4.2.6.8 and 6.1.1.4'
    'H' 'H' 0.0000 0.0000
                         'International Tables Vol C Tables 4.2.6.8 and 6.1.1.4'
    'N' 'N' 0.0061 0.0033
                         'International Tables Vol C Tables 4.2.6.8 and 6.1.1.4'
    'O' 'O' 0.0106 0.0060
                         'International Tables Vol C Tables 4.2.6.8 and 6.1.1.4'
_computing_data_collection     'SMART (Bruker, 2001)'
_computing_cell_refinement     'SAINT (Bruker, 2001)'
_computing_data_reduction     'SAINT (Bruker, 2001)'
_computing_structure_solution     'SHELXTL (Sheldrick, 2008)'
_computing_structure_refinement     'SHELXTL (Sheldrick, 2008)'
_computing_molecular_graphics     'SHELXTL (Sheldrick, 2008)'
_computing_publication_material     'SHELXTL (Sheldrick, 2008)'
loop_
    _atom_site_type_symbol
    _atom_site_label
    _atom_site_fract_x
    _atom_site_fract_y
    _atom_site_fract_z
    _atom_site_U_iso_or_equiv
    _atom_site_adp_type
    _atom_site_calc_flag
    _atom_site_refinement_flags
    _atom_site_occupancy
    _atom_site_symmetry_multiplicity
    _atom_site_disorder_assembly
    _atom_site_disorder_group
    C C1 0.02851(14) 0.09220(19) 0.48302(12) 0.0464(3) Uani d . 1 1 . .
    O O1 0.72158(14) 0.26180(17) 0.14282(10) 0.0699(4) Uani d . 1 1 . .
    H H1 0.7740 0.1714 0.1296 0.105 Uiso calc R 1 1 . .
    N N1 0.14118(15) 0.43625(18) 0.41432(12) 0.0600(4) Uani d . 1 1 . .
    N N2 0.62500(14) 0.31488(17) 0.03926(12) 0.0556(4) Uani d . 1 1 . .
    C C5 -0.04603(17) 0.1905(2) 0.38632(14) 0.0557(4) Uani d . 1 1 . .
    H H5 -0.1364 0.1429 0.3421 0.067 Uiso calc R 1 1 . .
    C C6 0.55111(16) 0.4662(2) 0.05327(13) 0.0518(4) Uani d . 1 1 . .
    C C3 0.21126(19) 0.3451(2) 0.50901(16) 0.0652(5) Uani d . 1 1 . .
    H H3 0.2997 0.3982 0.5527 0.078 Uiso calc R 1 1 . .
    C C2 0.16017(18) 0.1766(2) 0.54594(15) 0.0591(4) Uani d . 1 1 . .
    H H2 0.2137 0.1190 0.6130 0.071 Uiso calc R 1 1 . .
    C C4 0.01328(18) 0.3583(2) 0.35553(15) 0.0605(4) Uani d . 1 1 . .
    H H4 -0.0391 0.4208 0.2899 0.073 Uiso calc R 1 1 . .
    C C7 0.5661(2) 0.5712(3) 0.16681(15) 0.0701(5) Uani d . 1 1 . .
    H H7A 0.5414 0.4897 0.2275 0.105 Uiso calc R 1 1 . .
    H H7B 0.4958 0.6754 0.1578 0.105 Uiso calc R 1 1 . .
    H H7C 0.6707 0.6158 0.1881 0.105 Uiso calc R 1 1 . .
loop_
    _atom_site_aniso_label
    _atom_site_aniso_U_11
    _atom_site_aniso_U_22
    _atom_site_aniso_U_33
    _atom_site_aniso_U_12
    _atom_site_aniso_U_13
    _atom_site_aniso_U_23
    C1 0.0428(7) 0.0475(7) 0.0486(7) 0.0018(5) 0.0062(5) -0.0049(6)
    O1 0.0727(8) 0.0700(8) 0.0608(7) 0.0253(6) -0.0076(6) -0.0006(5)
    N1 0.0600(8) 0.0521(7) 0.0671(8) -0.0065(6) 0.0081(6) -0.0017(6)
    N2 0.0527(7) 0.0553(7) 0.0560(7) 0.0087(5) 0.0001(5) 0.0000(5)
    C5 0.0513(8) 0.0572(8) 0.0550(8) -0.0064(6) -0.0020(6) 0.0017(7)
    C6 0.0473(7) 0.0539(8) 0.0529(8) 0.0050(6) 0.0042(6) -0.0030(6)
    C3 0.0583(9) 0.0607(9) 0.0723(11) -0.0125(7) -0.0024(8) -0.0045(8)
    C2 0.0548(8) 0.0562(9) 0.0614(9) -0.0035(7) -0.0049(7) 0.0018(7)
    C4 0.0621(9) 0.0570(9) 0.0596(9) -0.0021(7) 0.0020(7) 0.0063(7)
    C7 0.0760(11) 0.0732(11) 0.0567(9) 0.0180(9) -0.0026(8) -0.0097(8)
_geom_special_details
;
All e.s.d.'s (except the e.s.d. in the dihedral angle between two l.s. planes)
are estimated using the full covariance matrix. The cell e.s.d.'s are taken
into account individually in the estimation of e.s.d.'s in distances, angles
and torsion angles; correlations between e.s.d.'s in cell parameters are only
used when they are defined by crystal symmetry. An approximate (isotropic)
treatment of cell e.s.d.'s is used for estimating e.s.d.'s involving l.s.
planes.
;
loop_
    _geom_bond_atom_site_label_1
    _geom_bond_atom_site_label_2
    _geom_bond_site_symmetry_2
    _geom_bond_distance
    _geom_bond_publ_flag
    C1 C5 . 1.384(2) ?
    C1 C2 . 1.391(2) ?
    C1 C1 3_556 1.484(3) ?
    O1 N2 . 1.3941(17) ?
    O1 H1 . 0.8200 ?
    N1 C4 . 1.329(2) ?
    N1 C3 . 1.329(2) ?
    N2 C6 . 1.2831(18) ?
    C5 C4 . 1.376(2) ?
    C5 H5 . 0.9300 ?
    C6 C6 3_665 1.474(3) ?
    C6 C7 . 1.493(2) ?
    C3 C2 . 1.376(2) ?
    C3 H3 . 0.9300 ?
    C2 H2 . 0.9300 ?
    C4 H4 . 0.9300 ?
    C7 H7A . 0.9600 ?
    C7 H7B . 0.9600 ?
    C7 H7C . 0.9600 ?
loop_
    _geom_angle_atom_site_label_1
    _geom_angle_atom_site_label_2
    _geom_angle_atom_site_label_3
    _geom_angle_site_symmetry_1
    _geom_angle_site_symmetry_3
    _geom_angle
    _geom_angle_publ_flag
    C5 C1 C2 . . 115.92(14) ?
    C5 C1 C1 . 3_556 121.91(15) ?
    C2 C1 C1 . 3_556 122.16(16) ?
    N2 O1 H1 . . 109.5 ?
    C4 N1 C3 . . 116.54(14) ?
    C6 N2 O1 . . 111.59(12) ?
    C4 C5 C1 . . 120.16(14) ?
    C4 C5 H5 . . 119.9 ?
    C1 C5 H5 . . 119.9 ?
    N2 C6 C6 . 3_665 114.82(16) ?
    N2 C6 C7 . . 124.04(14) ?
    C6 C6 C7 3_665 . 121.13(16) ?
    N1 C3 C2 . . 123.61(14) ?
    N1 C3 H3 . . 118.2 ?
    C2 C3 H3 . . 118.2 ?
    C3 C2 C1 . . 120.06(15) ?
    C3 C2 H2 . . 120.0 ?
    C1 C2 H2 . . 120.0 ?
    N1 C4 C5 . . 123.68(15) ?
    N1 C4 H4 . . 118.2 ?
    C5 C4 H4 . . 118.2 ?
    C6 C7 H7A . . 109.5 ?
    C6 C7 H7B . . 109.5 ?
    H7A C7 H7B . . 109.5 ?
    C6 C7 H7C . . 109.5 ?
    H7A C7 H7C . . 109.5 ?
    H7B C7 H7C . . 109.5 ?
loop_
    _geom_torsion_atom_site_label_1
    _geom_torsion_atom_site_label_2
    _geom_torsion_atom_site_label_3
    _geom_torsion_atom_site_label_4
    _geom_torsion_site_symmetry_1
    _geom_torsion_site_symmetry_2
    _geom_torsion_site_symmetry_3
    _geom_torsion_site_symmetry_4
    _geom_torsion
    _geom_torsion_publ_flag
    C2 C1 C5 C4 . . . . 1.8(2) ?
    C1 C1 C5 C4 3_556 . . . -177.95(15) ?
    O1 N2 C6 C6 . . . 3_665 178.74(15) ?
    O1 N2 C6 C7 . . . . -0.5(2) ?
    C4 N1 C3 C2 . . . . 1.4(3) ?
    N1 C3 C2 C1 . . . . 0.1(3) ?
    C5 C1 C2 C3 . . . . -1.7(2) ?
    C1 C1 C2 C3 3_556 . . . 178.06(16) ?
    C3 N1 C4 C5 . . . . -1.3(2) ?
    C1 C5 C4 N1 . . . . -0.3(3) ?
loop_
    _geom_hbond_atom_site_label_D
    _geom_hbond_atom_site_label_H
    _geom_hbond_atom_site_label_A
    _geom_hbond_site_symmetry_A
    _geom_hbond_distance_DH
    _geom_hbond_distance_HA
    _geom_hbond_distance_DA
    _geom_hbond_angle_DHA
    O1 H1 N1 2_645 0.82 1.94 2.7459(17) 168.7
data_global
_journal_date_recd_electronic     2011-11-14
_journal_date_accepted     2011-12-17
_journal_name_full     'Acta Crystallographica, Section E'
_journal_year     2012
_journal_volume     68
_journal_issue      1
_journal_page_first     o242
_journal_page_last     o242
_journal_paper_category     QO
_journal_paper_doi     10.1107/S1600536811054341
_journal_coeditor_code     LD2038
_publ_contact_author_name     'Aixia Han'
_publ_contact_author_address
;
College of Chemical Engineering,Qinghai University, Xining 810016,
People's Republic of China
;
_publ_contact_author_email     'yyan217@163.com'
_publ_contact_author_fax     ?
_publ_contact_author_phone     '086-971-6334202'
_publ_section_title
;
4,4'-Bipyridine--dimethylglyoxime (1/1)
;
loop_
    _publ_author_name
    _publ_author_footnote
    _publ_author_address
    'Yang, Yan' .
;
College of Chemical Engineering,Qinghai University, Xining 810016,
People's Republic of China
;
    'Huang, Ziping' .
;
College of Chemical Engineering,Qinghai University, Xining 810016,
People's Republic of China
;
    'Lv, Haitang' .
;
College of Chemical Engineering,Qinghai University, Xining 810016,
People's Republic of China
;
    'Han, Aixia' .
;
College of Chemical Engineering,Qinghai University, Xining 810016,
People's Republic of China
;
