# Supplementary material for: 4,4′-Bipyridine–dimethyl­glyoxime (1/1)
Source: Acta Crystallogr Sect E Struct Rep Online. 2011 Dec 23;68(Pt 1):o242. doi: 10.1107/S1600536811054341 (PMC3254573; doi:10.1107/S1600536811054341)
Supplement: Supplementary file 2 [file e-68-0o242-Isup2.hkl]

# 
# h,k,l, Fc-squared, Fo-squared, sigma(Fo-squared) and status flag 
# 
data_I
_shelx_title ' t in P2(1)/c' 
_shelx_refln_list_code          4 
_shelx_F_calc_maximum       95.74 
_exptl_crystal_F_000       288.00 
_reflns_d_resolution_high  0.7696 
 
loop_ 
 _symmetry_equiv_pos_as_xyz 
 'x, y, z' 
 '-x, y+1/2, -z+1/2' 
 '-x, -y, -z' 
 'x, -y-1/2, z-1/2' 
 
_cell_length_a     8.7247 
_cell_length_b     7.1486 
_cell_length_c    11.5017 
_cell_angle_alpha  90.000 
_cell_angle_beta   99.442 
_cell_angle_gamma  90.000 
 
_shelx_F_squared_multiplier     1.000 
 
loop_ 
 _refln_index_h 
 _refln_index_k 
 _refln_index_l 
 _refln_F_squared_calc 
 _refln_F_squared_meas 
 _refln_F_squared_sigma 
 _refln_observed_status 
   1   0   0      983.15      981.67     37.44 o 
   2   0   0      525.65      507.37     11.56 o 
   3   0   0       21.61       31.42      1.09 o 
   4   0   0      148.15      133.00      3.09 o 
   5   0   0      367.01      412.70      9.16 o 
   6   0   0       39.59       41.59      1.23 o 
   7   0   0      147.99      146.56      4.69 o 
   8   0   0        0.03       -0.13      0.53 o 
   9   0   0        2.17        2.22      0.54 o 
  10   0   0       20.19       23.17      1.44 o 
  11   0   0        0.06        0.57      1.01 o 
   1   1   0       12.38       13.64      0.34 o 
   2   1   0     1949.52     1978.53     33.12 o 
   3   1   0        0.11        0.04      0.10 o 
   4   1   0      707.93      734.92     11.82 o 
   5   1   0       71.15       71.69      1.38 o 
   6   1   0        0.94        0.86      0.20 o 
   7   1   0       47.80       47.81      1.25 o 
   8   1   0        0.00        0.01      0.28 o 
   9   1   0        0.06       -0.01      0.30 o 
  10   1   0       21.16       24.97      1.06 o 
  11   1   0        0.11       -0.16      0.50 o 
   0   2   0      450.66      411.74      8.94 o 
   1   2   0      204.84      192.11      3.22 o 
   2   2   0     1235.97     1152.37     20.57 o 
   3   2   0      570.16      565.86      9.12 o 
   4   2   0       34.14       29.53      0.66 o 
   5   2   0        0.01        0.69      0.16 o 
   6   2   0        0.49        0.02      0.19 o 
   7   2   0       29.13       28.54      0.83 o 
   8   2   0        8.09        7.51      0.48 o 
   9   2   0       46.44       44.74      1.79 o 
  10   2   0        2.94        2.29      0.56 o 
   1   3   0     1470.73     1451.98     23.21 o 
   2   3   0        8.14       11.14      0.36 o 
   3   3   0       18.47       15.90      0.51 o 
   4   3   0       68.94       80.47      1.50 o 
   5   3   0       26.01       25.74      0.64 o 
   6   3   0        3.16        3.17      0.30 o 
   7   3   0        3.55        3.52      0.58 o 
   8   3   0       69.23       70.77      2.17 o 
   9   3   0        6.47        5.41      0.84 o 
  10   3   0        2.83        3.93      0.61 o 
   0   4   0       82.16       78.68      2.20 o 
   1   4   0      400.87      442.09      7.22 o 
   2   4   0       67.34       71.24      1.33 o 
   3   4   0        5.63        5.14      0.25 o 
   4   4   0        1.48        1.74      0.24 o 
   5   4   0      167.64      158.39      4.06 o 
   6   4   0       52.12       51.52      1.53 o 
   7   4   0        5.26        4.91      0.45 o 
   8   4   0        2.85        2.58      0.41 o 
   9   4   0        1.38        0.58      0.44 o 
  10   4   0        1.21        0.94      0.50 o 
   1   5   0       47.96       50.40      1.01 o 
   2   5   0        1.69        0.77      0.15 o 
   3   5   0      101.06      100.62      1.97 o 
   4   5   0        2.19        2.01      0.24 o 
   5   5   0       36.83       36.05      1.60 o 
   6   5   0        0.72        0.40      0.29 o 
   7   5   0        6.38        6.83      0.68 o 
   8   5   0        0.23        0.22      0.34 o 
   9   5   0        3.85        3.62      0.57 o 
   0   6   0        1.83        1.53      0.28 o 
   1   6   0        0.08       -0.24      0.16 o 
   2   6   0        0.08        0.08      0.18 o 
   3   6   0        3.78        3.89      0.37 o 
   4   6   0        3.04        2.58      0.31 o 
   5   6   0       24.72       24.57      1.32 o 
   6   6   0        1.76        1.74      0.65 o 
   7   6   0       20.38       23.24      0.96 o 
   8   6   0        0.07       -0.15      0.35 o 
   1   7   0        3.50        2.50      0.31 o 
   2   7   0       21.12       19.07      1.10 o 
   3   7   0       48.48       54.26      1.89 o 
   4   7   0        1.91        2.95      0.50 o 
   5   7   0       12.56       12.97      0.82 o 
   6   7   0       16.89       18.59      1.55 o 
   7   7   0        2.34        1.58      0.48 o 
   0   8   0       30.53       30.76      2.92 o 
   1   8   0        0.17       -0.20      0.34 o 
   2   8   0        2.23        1.87      0.40 o 
   3   8   0        5.90        6.77      0.66 o 
   4   8   0       13.00       18.05      1.32 o 
   5   8   0        1.31        0.95      0.51 o 
   1   9   0        0.56        0.41      0.37 o 
   2   9   0        0.00       -0.29      0.55 o 
 -11   1   1        3.88        4.44      0.72 o 
 -10   1   1        8.25        9.08      0.71 o 
  -9   1   1        1.50        0.98      0.35 o 
  -8   1   1        1.36        1.93      0.52 o 
  -7   1   1        1.93        2.49      0.36 o 
  -6   1   1        0.83        1.41      0.20 o 
  -5   1   1       20.78       16.22      0.40 o 
  -4   1   1      175.20      167.85      2.71 o 
  -3   1   1       13.73       17.25      0.46 o 
  -2   1   1     4706.33     4668.39     72.19 o 
  -1   1   1      801.07      768.55     13.93 o 
   0   1   1     1083.58     1072.96     15.43 o 
   1   1   1      804.71      843.36     13.47 o 
   2   1   1        8.87       14.22      0.44 o 
   3   1   1      312.70      306.78      5.03 o 
   4   1   1        6.16        2.59      0.18 o 
   5   1   1      204.95      198.06      3.39 o 
   6   1   1       31.12       26.67      0.80 o 
   7   1   1        1.86        1.89      0.35 o 
   8   1   1       35.36       33.37      1.12 o 
   9   1   1        4.32        5.08      0.48 o 
  10   1   1       12.08       13.26      0.83 o 
 -11   2   1        3.59        3.97      0.71 o 
 -10   2   1        0.42        0.24      0.45 o 
  -9   2   1        1.19        1.13      0.46 o 
  -8   2   1        0.02       -0.14      0.26 o 
  -7   2   1        0.90        0.49      0.23 o 
  -6   2   1       72.67       79.38      1.67 o 
  -5   2   1        1.54        0.95      0.13 o 
  -4   2   1        4.18        4.02      0.24 o 
  -3   2   1        5.71        4.50      0.21 o 
  -2   2   1       49.16       60.52      1.13 o 
  -1   2   1     1686.85     1689.19     28.78 o 
   0   2   1       55.42       52.51      0.87 o 
   1   2   1       35.41       31.98      0.80 o 
   2   2   1        1.49        0.76      0.10 o 
   3   2   1        1.05        1.02      0.13 o 
   4   2   1       11.07       12.87      0.38 o 
   5   2   1       15.24       18.52      0.52 o 
   6   2   1        2.79        2.80      0.26 o 
   7   2   1       34.58       31.99      0.90 o 
   8   2   1       69.85       71.35      2.09 o 
   9   2   1        0.31        0.58      0.43 o 
  10   2   1        0.98        1.17      0.53 o 
 -10   3   1        1.63        1.68      0.53 o 
  -9   3   1       42.51       48.61      1.72 o 
  -8   3   1       27.10       23.89      1.36 o 
  -7   3   1       31.04       32.41      1.10 o 
  -6   3   1       18.61       20.81      0.64 o 
  -5   3   1       21.47       19.93      0.48 o 
  -4   3   1      322.24      305.92      5.35 o 
  -3   3   1      183.60      180.87      3.07 o 
  -2   3   1        9.00        7.00      0.29 o 
  -1   3   1       90.01      126.53      2.33 o 
   0   3   1      207.44      205.40      3.23 o 
   1   3   1       61.18       70.61      1.39 o 
   2   3   1       62.78       64.83      1.28 o 
   3   3   1        9.07        9.29      0.28 o 
   4   3   1      285.92      312.45      5.21 o 
   5   3   1       48.83       46.98      1.09 o 
   6   3   1        5.33        4.87      0.40 o 
   7   3   1       36.46       33.76      1.13 o 
   8   3   1        5.51        5.38      0.57 o 
   9   3   1       57.15       59.16      3.19 o 
  10   3   1       10.08       10.49      0.90 o 
 -10   4   1        2.86        3.39      0.64 o 
  -9   4   1        2.26        1.86      0.47 o 
  -8   4   1        1.84        1.57      0.37 o 
  -7   4   1        0.01        0.22      0.29 o 
  -6   4   1      181.74      181.07      4.06 o 
  -5   4   1      198.56      182.12      3.90 o 
  -4   4   1      148.19      143.84      2.94 o 
  -3   4   1       24.03       19.89      0.63 o 
  -2   4   1      230.06      215.32      5.82 o 
  -1   4   1       36.11       38.72      0.86 o 
   0   4   1        1.63        2.92      0.17 o 
   1   4   1      139.75      149.68      2.58 o 
   2   4   1      123.94      119.81      3.09 o 
   3   4   1        0.62        0.27      0.15 o 
   4   4   1       74.35       71.16      1.60 o 
   5   4   1       47.95       49.96      1.40 o 
   6   4   1      260.99      250.33      5.45 o 
   7   4   1        8.82        9.74      0.60 o 
   8   4   1        0.75        0.89      0.50 o 
   9   4   1        0.47        0.07      0.42 o 
  -9   5   1        9.30        8.98      0.76 o 
  -8   5   1        1.88        1.78      0.42 o 
  -7   5   1        7.12        7.49      0.57 o 
  -6   5   1        4.47        3.87      0.39 o 
  -5   5   1        3.99        2.80      0.27 o 
  -4   5   1       24.34       25.15      1.28 o 
  -3   5   1        0.44        0.31      0.22 o 
  -2   5   1        1.42        0.39      0.19 o 
  -1   5   1       16.36       20.60      0.57 o 
   0   5   1      156.77      161.53      2.65 o 
   1   5   1        1.88        2.03      0.17 o 
   2   5   1       12.16       14.04      0.50 o 
   3   5   1       53.28       48.90      1.10 o 
   4   5   1       69.67       65.40      1.72 o 
   5   5   1        0.88        0.80      0.26 o 
   6   5   1        1.09        0.94      0.29 o 
   7   5   1        3.44        2.42      0.39 o 
   8   5   1        0.18        0.32      0.34 o 
   9   5   1        2.86        2.92      0.55 o 
  -8   6   1        3.50        3.43      0.91 o 
  -7   6   1        0.02        0.13      0.29 o 
  -6   6   1        2.08        1.91      0.43 o 
  -5   6   1        2.41        1.05      0.36 o 
  -4   6   1        3.43        2.50      0.39 o 
  -3   6   1        4.86        3.88      0.39 o 
  -2   6   1       46.73       45.69      1.78 o 
  -1   6   1        1.68        1.53      0.36 o 
   0   6   1        0.39       -0.03      0.17 o 
   1   6   1       45.68       43.26      1.12 o 
   2   6   1        6.51        7.37      0.41 o 
   3   6   1       76.62       76.47      2.15 o 
   4   6   1        9.15        9.72      0.52 o 
   5   6   1       16.69       17.26      0.73 o 
   6   6   1        0.60        0.21      0.30 o 
   7   6   1        1.35        1.25      0.37 o 
   8   6   1        0.05       -0.48      0.32 o 
  -7   7   1        0.46        0.98      0.47 o 
  -6   7   1        1.00        1.04      0.45 o 
  -5   7   1        1.15        1.02      0.39 o 
  -4   7   1       26.84       28.16      1.98 o 
  -3   7   1       15.75       17.73      0.87 o 
  -2   7   1       22.87       20.87      0.93 o 
  -1   7   1        1.01       -0.41      0.27 o 
   0   7   1       27.60       26.97      0.90 o 
   1   7   1        4.60        4.62      0.37 o 
   2   7   1        0.01       -0.36      0.24 o 
   3   7   1       11.54       11.46      0.58 o 
   4   7   1       15.30       15.71      0.98 o 
   5   7   1       32.39       35.29      1.18 o 
   6   7   1        0.51        0.43      0.33 o 
   7   7   1        1.53        1.84      0.41 o 
  -5   8   1       11.33       12.27      1.23 o 
  -4   8   1        0.27        0.14      0.45 o 
  -3   8   1        7.01        7.30      0.73 o 
  -2   8   1        2.17        1.90      0.44 o 
  -1   8   1        2.52        1.82      0.44 o 
   0   8   1        2.58        2.22      0.44 o 
   1   8   1        0.57       -0.21      0.27 o 
   2   8   1        9.14        8.91      0.80 o 
   3   8   1        1.28        2.10      0.65 o 
   4   8   1        0.02        0.46      0.47 o 
   5   8   1        2.66        2.78      0.56 o 
  -2   9   1        3.33        3.06      0.55 o 
  -1   9   1        0.80       -0.29      0.39 o 
   0   9   1        0.41       -0.10      0.39 o 
   1   9   1        6.45        6.29      0.63 o 
   2   9   1        0.33       -0.61      0.50 o 
 -11   0   2        1.14        2.26      0.65 o 
 -10   0   2       10.70       12.74      0.99 o 
  -9   0   2       11.01       13.77      1.23 o 
  -8   0   2        2.60        2.72      0.60 o 
  -7   0   2        1.28        1.27      0.35 o 
  -6   0   2      439.11      451.56      9.97 o 
  -5   0   2      130.86      125.07      2.95 o 
  -4   0   2        4.08        1.65      0.23 o 
  -3   0   2      330.32      356.08      7.78 o 
  -2   0   2      935.99      975.85     21.02 o 
  -1   0   2      640.63      685.91     14.78 o 
   0   0   2     6340.87     6847.91    146.84 o 
   1   0   2     3702.83     3841.55     82.44 o 
   2   0   2     1398.28     1371.21     29.48 o 
   3   0   2       23.45       21.18      0.65 o 
   4   0   2      269.41      277.84      7.80 o 
   5   0   2      412.96      433.12      9.62 o 
   6   0   2       39.36       37.86      1.17 o 
   7   0   2       24.62       22.95      1.19 o 
   8   0   2       10.50       11.15      0.87 o 
   9   0   2        2.27        2.71      0.58 o 
  10   0   2        3.36        4.38      0.72 o 
 -11   1   2        4.37        5.11      0.61 o 
 -10   1   2        1.11        1.10      0.50 o 
  -9   1   2        4.12        4.33      0.58 o 
  -8   1   2        1.55        0.16      0.44 o 
  -7   1   2       25.20       25.20      1.07 o 
  -6   1   2        7.07        5.81      0.31 o 
  -5   1   2       92.35      105.26      1.80 o 
  -4   1   2        7.38        6.13      0.23 o 
  -3   1   2      208.05      205.67      3.25 o 
  -2   1   2     9165.50     8983.76    143.41 o 
  -1   1   2     3426.42     3461.11     52.33 o 
   0   1   2        0.00       -0.11      0.07 o 
   1   1   2      220.75      225.36      3.66 o 
   2   1   2      224.94      211.77      3.33 o 
   3   1   2      478.86      505.69      8.61 o 
   4   1   2       39.27       40.65      0.85 o 
   5   1   2       35.33       47.36      1.01 o 
   6   1   2       26.84       28.66      0.78 o 
   7   1   2       32.90       30.58      0.93 o 
   8   1   2       13.82       14.55      0.88 o 
   9   1   2        5.85        7.69      0.71 o 
  10   1   2        7.56        5.90      0.60 o 
 -11   2   2        3.49        2.54      0.77 o 
 -10   2   2       10.10       11.55      1.07 o 
  -9   2   2        0.24        0.13      0.35 o 
  -8   2   2        1.26        0.72      0.27 o 
  -7   2   2        1.38        2.08      0.33 o 
  -6   2   2        1.53        0.82      0.18 o 
  -5   2   2       55.10       49.63      0.96 o 
  -4   2   2      570.72      581.67      8.97 o 
  -3   2   2      812.97      781.08     13.44 o 
  -2   2   2      153.20      180.76      3.47 o 
  -1   2   2       89.11       88.59      1.65 o 
   0   2   2       14.07       18.50      0.41 o 
   1   2   2        1.98        2.56      0.16 o 
   2   2   2      735.43      793.92     14.46 o 
   3   2   2      747.29      704.63     11.35 o 
   4   2   2       26.02       22.89      0.58 o 
   5   2   2       33.95       38.62      0.93 o 
   6   2   2        0.46        0.63      0.21 o 
   7   2   2      127.17      135.74      2.92 o 
   8   2   2        3.30        3.32      0.42 o 
   9   2   2       13.03       10.19      0.81 o 
  10   2   2        1.93        0.94      0.45 o 
 -10   3   2        3.15        3.39      0.71 o 
  -9   3   2        2.60        1.94      0.56 o 
  -8   3   2       40.65       43.99      1.55 o 
  -7   3   2      101.36      103.69      3.22 o 
  -6   3   2       89.40       87.67      1.83 o 
  -5   3   2       16.80       15.94      0.44 o 
  -4   3   2       29.05       29.98      0.68 o 
  -3   3   2       36.26       38.05      0.95 o 
  -2   3   2       14.78       18.81      0.54 o 
  -1   3   2       51.35       59.20      1.11 o 
   0   3   2     1249.84     1234.94     18.77 o 
   1   3   2        2.51        3.36      0.27 o 
   2   3   2      386.90      368.33      7.70 o 
   3   3   2        1.30        4.52      0.20 o 
   4   3   2       36.58       39.76      0.90 o 
   5   3   2        2.93        1.29      0.22 o 
   6   3   2       46.19       43.22      1.16 o 
   7   3   2       50.10       51.12      1.49 o 
   8   3   2        0.01       -0.12      0.30 o 
   9   3   2        9.25        9.02      0.80 o 
  10   3   2        0.46        0.61      0.48 o 
 -10   4   2        0.63        0.83      0.46 o 
  -9   4   2        3.43        2.21      0.71 o 
  -8   4   2        0.00       -0.58      0.50 o 
  -7   4   2        7.32        8.02      0.55 o 
  -6   4   2       12.73       13.65      0.65 o 
  -5   4   2       17.95       17.26      0.59 o 
  -4   4   2        8.77        5.05      0.38 o 
  -3   4   2       43.27       34.90      0.90 o 
  -2   4   2      102.12      123.50      2.34 o 
  -1   4   2      325.85      358.36      6.37 o 
   0   4   2       73.93       78.48      1.48 o 
   1   4   2        8.49        7.47      0.28 o 
   2   4   2       10.06       10.44      0.34 o 
   3   4   2       59.38       63.90      2.05 o 
   4   4   2       10.19        8.34      0.45 o 
   5   4   2        0.30        0.27      0.25 o 
   6   4   2       74.32       71.42      1.91 o 
   7   4   2        1.11        0.58      0.32 o 
   8   4   2        0.00        0.01      0.33 o 
   9   4   2        0.01        0.05      0.41 o 
  -9   5   2        2.40        3.27      0.50 o 
  -8   5   2        7.70        6.86      0.81 o 
  -7   5   2       13.16       13.83      0.85 o 
  -6   5   2        2.38        2.26      0.41 o 
  -5   5   2        6.71        6.62      0.67 o 
  -4   5   2        2.85        3.17      0.41 o 
  -3   5   2       89.31       94.00      2.49 o 
  -2   5   2       15.07       13.17      0.58 o 
  -1   5   2       11.55       16.14      0.55 o 
   0   5   2       10.84       10.24      0.34 o 
   1   5   2        3.78        3.50      0.21 o 
   2   5   2        1.52        1.62      0.23 o 
   3   5   2      133.88      129.50      3.06 o 
   4   5   2      363.25      354.42      9.35 o 
   5   5   2       18.70       18.09      0.98 o 
   6   5   2        0.03       -0.05      0.27 o 
   7   5   2        0.23        0.17      0.32 o 
   8   5   2        3.21        3.63      0.47 o 
   9   5   2        2.96        2.97      0.67 o 
  -8   6   2        4.31        5.42      0.47 o 
  -7   6   2        0.02       -0.13      0.36 o 
  -6   6   2       15.82       14.64      1.05 o 
  -5   6   2        5.90        5.79      0.53 o 
  -4   6   2        9.76        7.85      0.57 o 
  -3   6   2       10.71        9.74      0.55 o 
  -2   6   2        4.64        3.32      0.38 o 
  -1   6   2        1.09        1.35      0.27 o 
   0   6   2       29.01       30.13      0.99 o 
   1   6   2      170.02      173.87      3.57 o 
   2   6   2       87.59       88.90      2.21 o 
   3   6   2       12.42       14.05      0.60 o 
   4   6   2        8.56        7.77      0.51 o 
   5   6   2        0.89        1.16      0.31 o 
   6   6   2        1.40        1.49      0.35 o 
   7   6   2        8.88        8.17      0.59 o 
   8   6   2       12.85       16.04      1.21 o 
  -7   7   2        0.88        0.88      0.46 o 
  -6   7   2        2.54        3.21      0.53 o 
  -5   7   2       30.28       31.76      2.70 o 
  -4   7   2        0.01        0.30      0.38 o 
  -3   7   2        3.51        3.48      0.41 o 
  -2   7   2       12.81       11.56      1.04 o 
  -1   7   2        6.28        4.41      0.47 o 
   0   7   2        0.01        0.20      0.31 o 
   1   7   2        8.59        8.37      0.83 o 
   2   7   2       33.25       34.97      1.11 o 
   3   7   2       34.14       35.16      1.11 o 
   4   7   2       14.79       15.44      0.70 o 
   5   7   2        0.04        0.12      0.28 o 
   6   7   2        0.17       -0.19      0.31 o 
  -5   8   2        5.54        6.78      0.76 o 
  -4   8   2        1.52        1.72      0.52 o 
  -3   8   2        1.35        1.00      0.43 o 
  -2   8   2        0.05       -0.32      0.50 o 
  -1   8   2        0.49        0.44      0.38 o 
   0   8   2       14.82       15.58      0.95 o 
   1   8   2        0.45        0.00      0.25 o 
   2   8   2        1.45        1.55      0.34 o 
   3   8   2        2.08        1.85      0.36 o 
   4   8   2       19.65       21.31      1.06 o 
   5   8   2        1.84        2.94      0.43 o 
  -2   9   2        1.90        1.56      0.51 o 
  -1   9   2        0.62       -0.37      0.41 o 
   0   9   2        2.59        1.60      0.46 o 
   1   9   2        0.03       -0.22      0.42 o 
   2   9   2        1.13        0.48      0.35 o 
 -11   1   3        0.11        0.25      0.42 o 
 -10   1   3        0.11        0.00      0.33 o 
  -9   1   3        0.74        0.37      0.33 o 
  -8   1   3       51.09       53.47      1.36 o 
  -7   1   3        7.46        6.85      0.36 o 
  -6   1   3       38.50       46.69      1.00 o 
  -5   1   3       44.44       53.42      1.01 o 
  -4   1   3       19.67       27.13      0.57 o 
  -3   1   3      294.89      271.43      4.47 o 
  -2   1   3     2806.06     2818.49     42.73 o 
  -1   1   3     1175.77     1262.77     19.19 o 
   0   1   3       76.68       82.72      1.58 o 
   1   1   3      115.20      106.00      1.73 o 
   2   1   3      119.29      121.17      1.98 o 
   3   1   3      202.17      235.76      3.75 o 
   4   1   3        0.30        0.13      0.14 o 
   5   1   3      161.06      175.35      3.07 o 
   6   1   3       66.73       59.06      1.34 o 
   7   1   3        9.30        9.44      0.58 o 
   8   1   3        0.88        0.52      0.33 o 
   9   1   3        1.96        1.03      0.40 o 
  10   1   3        1.76        0.94      0.43 o 
 -11   2   3        0.59        0.63      0.63 o 
 -10   2   3        7.22        7.03      0.70 o 
  -9   2   3       21.02       21.69      0.90 o 
  -8   2   3       19.70       19.62      0.72 o 
  -7   2   3        1.13        1.95      0.26 o 
  -6   2   3       10.67       12.95      0.44 o 
  -5   2   3        0.88        2.43      0.21 o 
  -4   2   3      858.73      865.98     13.97 o 
  -3   2   3      254.46      278.79      4.60 o 
  -2   2   3     1024.77     1040.56     16.59 o 
  -1   2   3       51.32       38.88      0.74 o 
   0   2   3      497.92      491.79      7.56 o 
   1   2   3      255.83      263.76      4.10 o 
   2   2   3      275.58      315.21      4.94 o 
   3   2   3       87.08       94.23      1.71 o 
   4   2   3        9.23        8.84      0.34 o 
   5   2   3       20.95       18.59      0.60 o 
   6   2   3       29.44       24.68      0.75 o 
   7   2   3       89.78       86.41      2.02 o 
   8   2   3      107.01      103.36      2.85 o 
   9   2   3       16.75       14.41      1.24 o 
  10   2   3        0.04        0.12      0.46 o 
 -10   3   3        0.87        1.17      0.48 o 
  -9   3   3        2.88        2.70      0.46 o 
  -8   3   3       27.39       30.25      1.17 o 
  -7   3   3      102.21      105.91      2.33 o 
  -6   3   3       28.30       28.71      0.86 o 
  -5   3   3      114.47      115.49      1.99 o 
  -4   3   3       92.82       94.05      1.62 o 
  -3   3   3      190.50      204.95      3.78 o 
  -2   3   3      335.96      342.82      6.08 o 
  -1   3   3        0.95        0.51      0.12 o 
   0   3   3        6.66        5.38      0.22 o 
   1   3   3        4.47        4.20      0.20 o 
   2   3   3        0.25        0.31      0.12 o 
   3   3   3       24.90       29.76      0.65 o 
   4   3   3       42.27       37.88      1.16 o 
   5   3   3        9.08       13.43      0.53 o 
   6   3   3       62.81       59.51      1.57 o 
   7   3   3       12.73       12.98      0.76 o 
   8   3   3        1.60        1.31      0.43 o 
   9   3   3        2.66        1.81      0.50 o 
 -10   4   3        4.79        5.01      0.61 o 
  -9   4   3        1.05        0.79      0.38 o 
  -8   4   3        0.95        0.39      0.44 o 
  -7   4   3       19.14       18.15      0.76 o 
  -6   4   3       72.14       73.96      1.89 o 
  -5   4   3        1.08        0.72      0.18 o 
  -4   4   3        9.97        8.96      0.49 o 
  -3   4   3       10.87       11.20      0.53 o 
  -2   4   3       66.56       69.23      1.43 o 
  -1   4   3       38.03       33.59      0.80 o 
   0   4   3       20.92       24.53      0.53 o 
   1   4   3       16.97       15.66      0.40 o 
   2   4   3        6.61        5.55      0.30 o 
   3   4   3       99.73       97.06      2.47 o 
   4   4   3       27.68       22.71      0.82 o 
   5   4   3       74.10       68.95      1.82 o 
   6   4   3       31.30       30.19      1.04 o 
   7   4   3        1.42        1.14      0.35 o 
   8   4   3       18.10       19.17      0.89 o 
   9   4   3        3.31        3.17      0.60 o 
  -9   5   3        0.01       -0.20      0.35 o 
  -8   5   3        0.40       -0.16      0.38 o 
  -7   5   3       12.91       12.20      0.62 o 
  -6   5   3        2.08        2.01      0.39 o 
  -5   5   3        7.56        5.51      0.51 o 
  -4   5   3       37.20       34.20      1.11 o 
  -3   5   3       26.31       25.29      0.85 o 
  -2   5   3        5.33        5.71      0.39 o 
  -1   5   3      217.72      219.70      4.77 o 
   0   5   3        0.41        0.51      0.14 o 
   1   5   3       87.65       91.03      1.82 o 
   2   5   3       80.82       77.44      1.87 o 
   3   5   3       31.76       32.12      0.97 o 
   4   5   3      182.90      166.82      3.80 o 
   5   5   3        1.59        1.41      0.31 o 
   6   5   3        2.88        3.69      0.48 o 
   7   5   3        7.23        6.69      0.53 o 
   8   5   3        5.37        6.65      0.58 o 
  -8   6   3        0.49        0.47      0.44 o 
  -7   6   3       10.39       11.42      0.81 o 
  -6   6   3        0.40        0.12      0.44 o 
  -5   6   3        0.70        0.62      0.37 o 
  -4   6   3       17.20       16.19      0.86 o 
  -3   6   3        0.13        0.94      0.29 o 
  -2   6   3       31.50       30.69      1.24 o 
  -1   6   3       29.52       29.30      1.14 o 
   0   6   3       35.28       34.14      1.25 o 
   1   6   3        6.84        7.31      0.44 o 
   2   6   3        9.08       10.01      0.53 o 
   3   6   3       87.32       89.34      2.20 o 
   4   6   3        5.55        5.03      0.42 o 
   5   6   3        0.86        0.59      0.38 o 
   6   6   3        0.06        0.18      0.30 o 
   7   6   3        0.88        1.19      0.40 o 
  -7   7   3        1.85        2.69      0.55 o 
  -6   7   3        0.00       -0.30      0.38 o 
  -5   7   3        0.90        0.30      0.39 o 
  -4   7   3        2.65        2.01      0.45 o 
  -3   7   3        0.16       -0.20      0.28 o 
  -2   7   3        0.98        0.09      0.31 o 
  -1   7   3        4.64        2.57      0.43 o 
   0   7   3        1.85        1.24      0.37 o 
   1   7   3        0.42        0.26      0.26 o 
   2   7   3       22.32       23.79      1.11 o 
   3   7   3        6.05        6.55      0.56 o 
   4   7   3        0.54        0.33      0.29 o 
   5   7   3        3.91        3.63      0.60 o 
   6   7   3        3.68        4.87      0.49 o 
  -5   8   3        6.56        6.65      0.77 o 
  -4   8   3        0.09       -0.73      0.66 o 
  -3   8   3        0.27        0.46      0.41 o 
  -2   8   3        7.03        6.29      0.60 o 
  -1   8   3        3.01        2.96      0.49 o 
   0   8   3        6.56        5.54      1.03 o 
   1   8   3        3.36        3.54      0.51 o 
   2   8   3        3.74        3.51      0.42 o 
   3   8   3        0.65        0.39      0.33 o 
   4   8   3        0.00        0.15      0.32 o 
  -1   9   3        0.55        0.30      0.43 o 
   0   9   3        0.01       -0.10      0.44 o 
   1   9   3        2.15        3.18      0.60 o 
 -11   0   4        0.43        1.08      0.69 o 
 -10   0   4        0.51        0.93      0.47 o 
  -9   0   4        6.13        6.39      0.81 o 
  -8   0   4        4.28        5.47      0.50 o 
  -7   0   4       43.49       50.14      2.27 o 
  -6   0   4        4.03        6.02      0.45 o 
  -5   0   4      333.40      306.47      6.83 o 
  -4   0   4       34.56       27.60      0.81 o 
  -3   0   4      805.97      771.52     18.56 o 
  -2   0   4        6.93        6.52      0.29 o 
  -1   0   4       68.17       77.01      2.02 o 
   0   0   4      389.23      364.73      7.98 o 
   1   0   4      288.28      280.21      6.21 o 
   2   0   4       44.80       39.79      1.10 o 
   3   0   4       62.97       73.29      1.85 o 
   4   0   4      113.28      142.28      3.37 o 
   5   0   4       33.81       32.90      1.08 o 
   6   0   4       16.78       18.38      0.89 o 
   7   0   4      105.69      105.08      3.64 o 
   8   0   4        7.24        7.40      0.77 o 
   9   0   4       25.33       26.51      2.19 o 
  10   0   4        0.88        1.02      0.68 o 
 -11   1   4        0.76        1.00      0.43 o 
 -10   1   4        0.49        0.06      0.32 o 
  -9   1   4        0.06        0.06      0.28 o 
  -8   1   4        3.78        3.13      0.38 o 
  -7   1   4       32.19       31.07      0.83 o 
  -6   1   4        2.26        1.39      0.23 o 
  -5   1   4        5.70        3.98      0.23 o 
  -4   1   4      383.83      407.69      6.67 o 
  -3   1   4      157.72      152.64      2.47 o 
  -2   1   4       94.52      102.49      1.69 o 
  -1   1   4     1441.32     1403.44     22.39 o 
   0   1   4      502.62      506.31      7.79 o 
   1   1   4      145.44      130.57      2.13 o 
   2   1   4      361.22      396.12      6.15 o 
   3   1   4      339.93      378.63      5.95 o 
   4   1   4        1.30        1.65      0.17 o 
   5   1   4      420.67      386.29      6.45 o 
   6   1   4       18.32       19.71      0.66 o 
   7   1   4       10.67       10.81      0.60 o 
   8   1   4       15.41       15.84      0.84 o 
   9   1   4        0.00        0.41      0.36 o 
  10   1   4        0.05        0.31      0.39 o 
 -11   2   4        0.84        0.44      0.50 o 
 -10   2   4        2.08        2.27      0.53 o 
  -9   2   4       10.85       12.20      0.67 o 
  -8   2   4       20.44       22.72      0.79 o 
  -7   2   4        6.55        6.68      0.40 o 
  -6   2   4       28.33       29.15      0.72 o 
  -5   2   4       72.29       75.87      1.38 o 
  -4   2   4      368.89      359.14      5.63 o 
  -3   2   4      288.55      277.41      4.37 o 
  -2   2   4      172.18      162.18      2.73 o 
  -1   2   4       36.71       41.30      0.76 o 
   0   2   4      188.20      191.04      3.04 o 
   1   2   4      431.92      460.29      7.11 o 
   2   2   4      335.93      359.95      6.15 o 
   3   2   4      163.31      222.92      3.78 o 
   4   2   4      188.83      177.25      3.09 o 
   5   2   4        7.59        5.55      0.34 o 
   6   2   4       68.24       64.88      1.60 o 
   7   2   4       47.43       50.20      1.37 o 
   8   2   4        0.29        0.64      0.35 o 
   9   2   4        0.08        0.44      0.49 o 
  10   2   4        0.01        0.05      0.46 o 
 -10   3   4        1.10        0.65      0.45 o 
  -9   3   4        1.73        1.33      0.41 o 
  -8   3   4        9.30        9.05      0.62 o 
  -7   3   4        0.09       -0.05      0.28 o 
  -6   3   4      175.18      181.74      3.44 o 
  -5   3   4        0.12        0.09      0.20 o 
  -4   3   4       87.95       93.41      1.62 o 
  -3   3   4        1.55        0.39      0.17 o 
  -2   3   4        6.30        9.04      0.34 o 
  -1   3   4        0.34        2.10      0.14 o 
   0   3   4       35.46       40.17      0.76 o 
   1   3   4      738.72      761.81     11.68 o 
   2   3   4       11.95       11.29      0.36 o 
   3   3   4       34.05       35.09      0.85 o 
   4   3   4       53.56       57.41      1.41 o 
   5   3   4       14.69       16.17      0.63 o 
   6   3   4        8.02        6.71      0.42 o 
   7   3   4        5.96        6.11      0.50 o 
   8   3   4       24.92       24.91      1.11 o 
   9   3   4        4.32        4.15      0.96 o 
 -10   4   4        0.17        0.31      0.42 o 
  -9   4   4        4.87        5.56      0.57 o 
  -8   4   4        4.17        3.34      0.45 o 
  -7   4   4        0.24        0.28      0.28 o 
  -6   4   4        3.21        2.53      0.26 o 
  -5   4   4        3.00        3.78      0.38 o 
  -4   4   4       10.13        8.98      0.48 o 
  -3   4   4       27.28       25.14      0.68 o 
  -2   4   4      142.71      136.00      2.60 o 
  -1   4   4        1.28        0.84      0.17 o 
   0   4   4       66.60       68.88      1.23 o 
   1   4   4        1.28        2.31      0.18 o 
   2   4   4       86.83       84.95      1.60 o 
   3   4   4        9.16        9.41      0.42 o 
   4   4   4       75.02       69.05      1.64 o 
   5   4   4       10.01        9.42      0.53 o 
   6   4   4        0.29       -0.45      0.38 o 
   7   4   4        2.97        4.08      0.44 o 
   8   4   4        0.13       -0.07      0.33 o 
   9   4   4        0.88        0.63      0.53 o 
  -9   5   4        2.14        2.09      0.47 o 
  -8   5   4       24.56       25.01      1.07 o 
  -7   5   4        0.00       -0.51      0.34 o 
  -6   5   4       17.66       17.83      1.43 o 
  -5   5   4        3.34        2.28      0.35 o 
  -4   5   4       18.38       17.52      0.75 o 
  -3   5   4        1.70        2.48      0.36 o 
  -2   5   4      179.46      177.01      3.97 o 
  -1   5   4       58.81       56.99      1.39 o 
   0   5   4       54.22       48.22      1.08 o 
   1   5   4      114.31      115.06      2.10 o 
   2   5   4        0.54        0.35      0.24 o 
   3   5   4       10.36        9.87      0.58 o 
   4   5   4      112.82      109.46      2.68 o 
   5   5   4        0.65       -0.12      0.25 o 
   6   5   4       21.37       20.32      0.88 o 
   7   5   4        1.94        1.19      0.37 o 
   8   5   4        0.69        0.82      0.44 o 
  -8   6   4        2.00        2.49      0.53 o 
  -7   6   4        5.49        7.86      0.85 o 
  -6   6   4        0.73        0.43      0.37 o 
  -5   6   4       10.77       10.02      0.78 o 
  -4   6   4       16.73       14.79      0.73 o 
  -3   6   4       38.83       33.58      1.26 o 
  -2   6   4        0.01       -0.42      0.29 o 
  -1   6   4       38.94       38.12      1.31 o 
   0   6   4       17.28       17.64      0.86 o 
   1   6   4       53.83       54.29      1.36 o 
   2   6   4      334.52      352.61      7.44 o 
   3   6   4       20.34       20.21      0.83 o 
   4   6   4        7.97        8.23      0.53 o 
   5   6   4        0.30        0.44      0.46 o 
   6   6   4        4.39        5.50      0.51 o 
   7   6   4        3.41        4.90      0.51 o 
  -7   7   4        0.50        0.24      0.42 o 
  -6   7   4        0.10        0.17      0.55 o 
  -5   7   4        1.35        0.85      0.41 o 
  -4   7   4        1.86        1.02      0.42 o 
  -3   7   4        0.01        0.07      0.30 o 
  -2   7   4        3.44        3.39      0.48 o 
  -1   7   4        1.85        0.79      0.45 o 
   0   7   4       43.66       50.65      1.92 o 
   1   7   4       12.06       13.09      0.64 o 
   2   7   4       10.65       10.22      0.64 o 
   3   7   4        1.04        1.07      0.53 o 
   4   7   4        2.60        1.71      0.41 o 
   5   7   4        2.14        1.97      0.37 o 
   6   7   4        4.44        5.68      0.63 o 
  -5   8   4        2.74        2.05      1.20 o 
  -4   8   4        0.01        0.04      0.50 o 
  -3   8   4        2.47        2.74      0.54 o 
  -2   8   4        0.06       -0.01      0.39 o 
  -1   8   4        4.63        5.67      0.60 o 
   0   8   4        0.36        0.32      0.43 o 
   1   8   4        0.00        0.24      0.43 o 
   2   8   4        4.04        2.92      0.40 o 
   3   8   4        3.97        3.72      0.49 o 
   4   8   4        1.61        1.67      0.42 o 
 -11   1   5        4.44        4.57      0.57 o 
 -10   1   5        3.43        3.38      0.43 o 
  -9   1   5        4.59        4.84      0.53 o 
  -8   1   5       15.30       16.07      0.63 o 
  -7   1   5        5.12        4.92      0.33 o 
  -6   1   5        0.46        0.47      0.19 o 
  -5   1   5       76.68       72.27      1.37 o 
  -4   1   5      119.29      117.54      1.98 o 
  -3   1   5       40.28       43.96      0.84 o 
  -2   1   5      316.60      343.75      5.64 o 
  -1   1   5       11.52        9.82      0.30 o 
   0   1   5      270.81      318.86      5.00 o 
   1   1   5       15.85       21.43      0.50 o 
   2   1   5        0.09        0.08      0.16 o 
   3   1   5       19.58       18.89      0.49 o 
   4   1   5        0.87        0.75      0.18 o 
   5   1   5       42.92       36.77      0.89 o 
   6   1   5       51.92       50.13      1.33 o 
   7   1   5       65.87       58.68      1.83 o 
   8   1   5        0.62        0.31      0.34 o 
   9   1   5        2.36        2.29      0.47 o 
 -10   2   5       19.33       18.90      0.95 o 
  -9   2   5       32.62       35.52      1.19 o 
  -8   2   5       66.69       69.05      1.67 o 
  -7   2   5       21.67       20.87      0.71 o 
  -6   2   5        0.05        0.28      0.19 o 
  -5   2   5       25.94       23.77      0.58 o 
  -4   2   5      635.77      643.61      9.94 o 
  -3   2   5      816.31      815.49     13.16 o 
  -2   2   5       95.38      104.87      1.77 o 
  -1   2   5      377.47      374.09      5.82 o 
   0   2   5      212.35      220.96      3.52 o 
   1   2   5      244.13      279.31      4.43 o 
   2   2   5       29.09       36.39      0.76 o 
   3   2   5        0.38        0.54      0.15 o 
   4   2   5       85.68       82.20      1.85 o 
   5   2   5        7.93        8.26      0.49 o 
   6   2   5        4.01        5.56      0.41 o 
   7   2   5       20.88       19.66      0.83 o 
   8   2   5       12.14       10.40      0.70 o 
   9   2   5        1.15       -0.44      0.44 o 
 -10   3   5        0.05        0.21      0.39 o 
  -9   3   5        3.12        4.00      0.48 o 
  -8   3   5        1.60        2.56      0.40 o 
  -7   3   5        8.12        7.86      0.48 o 
  -6   3   5       53.71       54.73      1.26 o 
  -5   3   5        0.12        0.01      0.15 o 
  -4   3   5      146.13      148.46      2.47 o 
  -3   3   5        0.09       -0.01      0.14 o 
  -2   3   5       36.55       33.06      0.67 o 
  -1   3   5       75.25       65.90      1.17 o 
   0   3   5       88.89       86.62      1.50 o 
   1   3   5       31.43       30.32      0.65 o 
   2   3   5        7.55        5.22      0.26 o 
   3   3   5       70.24       65.29      1.41 o 
   4   3   5       14.89       13.95      0.56 o 
   5   3   5        2.69        2.72      0.32 o 
   6   3   5       89.14       81.44      1.96 o 
   7   3   5        0.25       -0.21      0.37 o 
   8   3   5        1.80        0.66      0.42 o 
   9   3   5        0.30        0.81      0.52 o 
  -9   4   5        4.84        3.48      0.57 o 
  -8   4   5        3.68        3.12      0.47 o 
  -7   4   5       16.05       17.18      0.79 o 
  -6   4   5        9.07       10.08      0.62 o 
  -5   4   5        0.06        0.03      0.31 o 
  -4   4   5      149.39      147.20      3.41 o 
  -3   4   5       71.69       71.50      1.78 o 
  -2   4   5        2.03        2.47      0.27 o 
  -1   4   5      167.98      170.99      3.20 o 
   0   4   5        0.01       -0.10      0.13 o 
   1   4   5        9.35        9.82      0.35 o 
   2   4   5        8.83       11.14      0.46 o 
   3   4   5        8.54        8.64      0.43 o 
   4   4   5        1.95        2.39      0.29 o 
   5   4   5       16.74       15.49      0.72 o 
   6   4   5       23.34       23.72      0.95 o 
   7   4   5        6.21        6.68      0.55 o 
   8   4   5        2.36        1.57      0.44 o 
  -9   5   5        1.44        1.52      0.45 o 
  -8   5   5        3.62        6.43      1.83 o 
  -7   5   5        0.00        0.36      0.39 o 
  -6   5   5        1.05        1.27      0.38 o 
  -5   5   5        2.24        1.16      0.33 o 
  -4   5   5        1.41        1.11      0.29 o 
  -3   5   5       84.66       76.80      1.97 o 
  -2   5   5        6.63        5.80      0.42 o 
  -1   5   5       71.69       73.12      1.71 o 
   0   5   5       64.60       62.86      1.26 o 
   1   5   5       40.41       38.08      0.95 o 
   2   5   5      137.87      133.86      2.81 o 
   3   5   5       11.15       11.46      0.58 o 
   4   5   5       28.34       25.65      0.94 o 
   5   5   5        1.35        0.57      0.40 o 
   6   5   5        0.77        0.71      0.32 o 
   7   5   5        3.14        2.86      0.65 o 
   8   5   5        0.74        0.39      0.36 o 
  -8   6   5        0.23       -0.15      0.50 o 
  -7   6   5        0.64        0.27      0.46 o 
  -6   6   5        6.34        7.89      0.67 o 
  -5   6   5        3.97        4.14      0.50 o 
  -4   6   5        0.38        0.19      0.29 o 
  -3   6   5        0.67        0.10      0.37 o 
  -2   6   5        9.91       10.72      0.61 o 
  -1   6   5        9.22        9.31      0.58 o 
   0   6   5       85.00       93.06      2.58 o 
   1   6   5        8.40        9.32      0.52 o 
   2   6   5       85.58       86.53      2.32 o 
   3   6   5        1.83        1.78      0.32 o 
   4   6   5        2.98        2.52      0.36 o 
   5   6   5        9.85       10.64      1.12 o 
   6   6   5        1.47        1.19      0.37 o 
   7   6   5        4.11        5.41      0.55 o 
  -6   7   5        0.10        0.45      0.43 o 
  -5   7   5        5.96        6.53      0.81 o 
  -4   7   5        4.38        4.70      0.55 o 
  -3   7   5        4.00        3.11      0.47 o 
  -2   7   5        0.03       -0.62      0.41 o 
  -1   7   5        7.97        8.31      0.68 o 
   0   7   5       13.20       15.74      0.91 o 
   1   7   5        1.25        0.97      0.30 o 
   2   7   5        1.06        0.86      0.32 o 
   3   7   5        2.72        3.19      0.37 o 
   4   7   5        0.28       -0.07      0.30 o 
   5   7   5        0.15        0.31      0.33 o 
  -4   8   5        0.76        0.30      0.51 o 
  -3   8   5        0.85        0.90      0.44 o 
  -2   8   5        0.93        1.45      0.47 o 
  -1   8   5        0.33        0.84      0.45 o 
   0   8   5        3.51        4.23      0.59 o 
   1   8   5        5.57        5.98      0.75 o 
   2   8   5        0.86        0.46      0.52 o 
   3   8   5        0.52        0.74      0.38 o 
 -10   0   6        4.56        5.48      0.78 o 
  -9   0   6        1.41        0.70      0.41 o 
  -8   0   6        3.07        2.78      0.42 o 
  -7   0   6        5.77        4.33      0.44 o 
  -6   0   6       86.01       90.37      2.62 o 
  -5   0   6        5.05        5.51      0.42 o 
  -4   0   6      253.36      231.40      5.26 o 
  -3   0   6       85.93       75.03      2.42 o 
  -2   0   6      263.15      262.91      6.54 o 
  -1   0   6       22.20       22.53      0.82 o 
   0   0   6      384.86      390.69      8.95 o 
   1   0   6       94.36      109.38      2.64 o 
   2   0   6      173.92      161.80      3.80 o 
   3   0   6     1086.03     1036.61     25.62 o 
   4   0   6      229.53      219.33      5.13 o 
   5   0   6      147.82      131.25      3.26 o 
   6   0   6       28.86       27.97      1.39 o 
   7   0   6        4.05        4.45      0.79 o 
   8   0   6        5.18        4.05      0.81 o 
   9   0   6       13.98       16.98      1.56 o 
 -10   1   6       11.93       12.46      0.68 o 
  -9   1   6        2.27        2.00      0.33 o 
  -8   1   6        2.11        2.26      0.28 o 
  -7   1   6       40.78       39.12      1.06 o 
  -6   1   6       15.82       16.04      0.55 o 
  -5   1   6        2.16        2.67      0.22 o 
  -4   1   6       63.96       62.13      1.17 o 
  -3   1   6       60.49       62.54      1.21 o 
  -2   1   6      135.99      126.46      2.22 o 
  -1   1   6       76.98       70.49      1.32 o 
   0   1   6      301.17      329.97      5.52 o 
   1   1   6        1.33        3.60      0.21 o 
   2   1   6      159.45      175.11      2.89 o 
   3   1   6       25.92       26.58      0.64 o 
   4   1   6      122.20      127.43      2.23 o 
   5   1   6      234.69      229.85      4.61 o 
   6   1   6      129.25      130.72      3.41 o 
   7   1   6        0.64        1.14      0.37 o 
   8   1   6        0.50        0.88      0.39 o 
   9   1   6        1.39        1.36      0.52 o 
 -10   2   6        0.22        0.23      0.41 o 
  -9   2   6        0.07        0.21      0.33 o 
  -8   2   6        4.78        6.48      0.45 o 
  -7   2   6       27.57       27.41      0.80 o 
  -6   2   6       66.29       68.87      1.71 o 
  -5   2   6        2.35        2.54      0.23 o 
  -4   2   6       38.40       37.15      0.84 o 
  -3   2   6      130.97      115.30      1.97 o 
  -2   2   6      103.20      120.01      2.11 o 
  -1   2   6       64.93       62.82      1.14 o 
   0   2   6      106.88      111.66      1.90 o 
   1   2   6       77.90       86.14      1.53 o 
   2   2   6      116.33      117.30      2.03 o 
   3   2   6       14.94       13.74      0.46 o 
   4   2   6       24.29       20.89      0.72 o 
   5   2   6       50.51       42.20      1.16 o 
   6   2   6       63.82       57.74      1.53 o 
   7   2   6        0.37        0.45      0.44 o 
   8   2   6        0.47        0.01      0.33 o 
   9   2   6        0.17        0.42      0.54 o 
 -10   3   6        0.36        0.48      0.42 o 
  -9   3   6        2.79        3.90      0.52 o 
  -8   3   6        3.35        3.19      0.43 o 
  -7   3   6        0.03        0.04      0.31 o 
  -6   3   6        7.55        6.64      0.37 o 
  -5   3   6      204.41      197.19      3.25 o 
  -4   3   6        8.93        8.92      0.33 o 
  -3   3   6        9.07        8.05      0.30 o 
  -2   3   6       16.38       12.97      0.37 o 
  -1   3   6      109.90      110.69      1.89 o 
   0   3   6        6.20        4.10      0.22 o 
   1   3   6        3.63        5.58      0.28 o 
   2   3   6      223.46      220.37      4.10 o 
   3   3   6        0.84        0.40      0.21 o 
   4   3   6       18.23       16.27      0.63 o 
   5   3   6       18.40       18.28      0.76 o 
   6   3   6        0.25        1.36      0.31 o 
   7   3   6       27.54       27.39      1.43 o 
   8   3   6        0.72        1.09      0.48 o 
  -9   4   6        1.01        1.18      0.42 o 
  -8   4   6        2.18        2.06      0.41 o 
  -7   4   6        0.86        0.33      0.28 o 
  -6   4   6        0.91        0.32      0.23 o 
  -5   4   6       37.69       37.35      1.19 o 
  -4   4   6       14.89       17.03      0.73 o 
  -3   4   6       27.14       27.42      0.92 o 
  -2   4   6       60.20       57.24      1.40 o 
  -1   4   6        5.78        5.27      0.28 o 
   0   4   6       38.80       36.15      0.82 o 
   1   4   6       38.80       36.19      0.90 o 
   2   4   6       28.71       25.82      0.75 o 
   3   4   6       18.15       18.43      0.67 o 
   4   4   6       48.56       40.70      1.21 o 
   5   4   6       26.33       24.53      0.95 o 
   6   4   6        0.42        0.10      0.35 o 
   7   4   6        3.34        2.34      0.42 o 
   8   4   6        0.78        0.67      0.42 o 
  -9   5   6        3.01        4.08      0.75 o 
  -8   5   6        0.16        0.22      0.62 o 
  -7   5   6        1.61        1.63      0.55 o 
  -6   5   6        3.11        2.79      0.44 o 
  -5   5   6       19.53       17.34      0.78 o 
  -4   5   6        0.23        1.10      0.49 o 
  -3   5   6       74.50       76.43      2.04 o 
  -2   5   6       62.63       64.46      1.75 o 
  -1   5   6        0.47        0.32      0.23 o 
   0   5   6       65.86       65.79      1.33 o 
   1   5   6      106.44      110.65      2.23 o 
   2   5   6        5.04        4.57      0.37 o 
   3   5   6        0.00        0.16      0.32 o 
   4   5   6        7.70        8.38      0.54 o 
   5   5   6        0.00        0.01      0.29 o 
   6   5   6        9.07        7.54      0.77 o 
   7   5   6        0.00        0.06      0.35 o 
  -8   6   6        2.82        4.25      0.80 o 
  -7   6   6        0.01        0.40      0.44 o 
  -6   6   6        3.33        3.52      0.91 o 
  -5   6   6        0.20       -0.01      0.46 o 
  -4   6   6       13.69       13.83      0.82 o 
  -3   6   6       21.41       19.98      0.86 o 
  -2   6   6        3.98        4.45      0.53 o 
  -1   6   6        0.15        0.20      0.29 o 
   0   6   6        1.63        1.81      0.36 o 
   1   6   6        8.41        9.01      0.48 o 
   2   6   6       61.23       58.69      1.92 o 
   3   6   6        6.15        5.53      0.44 o 
   4   6   6        0.64        1.16      0.32 o 
   5   6   6        2.31        1.80      0.36 o 
   6   6   6        0.25        0.16      0.34 o 
  -6   7   6        2.10        2.12      0.56 o 
  -5   7   6        0.14        0.32      0.50 o 
  -4   7   6        0.09       -0.03      0.39 o 
  -3   7   6        4.44        4.82      0.56 o 
  -2   7   6        5.62        4.99      0.55 o 
  -1   7   6        0.26       -0.27      0.41 o 
   0   7   6       68.85       73.42     12.20 o 
   1   7   6        1.21        0.87      0.32 o 
   2   7   6        0.12        0.19      0.32 o 
   3   7   6        0.22        0.58      0.35 o 
   4   7   6        0.25        0.01      0.32 o 
   5   7   6        6.26        8.12      0.60 o 
  -4   8   6        1.20        0.87      0.58 o 
  -3   8   6        0.39       -0.39      0.73 o 
  -2   8   6        5.93        5.87      0.73 o 
  -1   8   6        8.39       12.69      1.25 o 
   0   8   6        4.11        4.90      0.68 o 
   1   8   6        1.33        0.08      0.46 o 
   2   8   6        1.79        1.92      0.43 o 
 -10   1   7        5.29        5.73      0.72 o 
  -9   1   7       16.88       18.37      0.82 o 
  -8   1   7        0.37        0.37      0.25 o 
  -7   1   7        1.34        0.88      0.24 o 
  -6   1   7        0.03       -0.14      0.21 o 
  -5   1   7       71.58       69.76      1.51 o 
  -4   1   7        1.29        1.34      0.19 o 
  -3   1   7      121.63      117.88      2.14 o 
  -2   1   7       20.81       18.59      0.49 o 
  -1   1   7       13.67       11.69      0.42 o 
   0   1   7        3.21        2.96      0.23 o 
   1   1   7      211.05      226.75      3.91 o 
   2   1   7       15.59       13.27      0.44 o 
   3   1   7      105.76       96.96      1.88 o 
   4   1   7       33.02       30.28      0.81 o 
   5   1   7       10.78       10.89      0.56 o 
   6   1   7        0.00        0.25      0.31 o 
   7   1   7       12.07       12.25      0.86 o 
   8   1   7        1.99        1.48      0.76 o 
 -10   2   7        2.09        2.09      0.43 o 
  -9   2   7       10.59       10.44      0.98 o 
  -8   2   7        1.07        0.22      0.28 o 
  -7   2   7        9.37       10.42      0.51 o 
  -6   2   7       17.40       16.94      0.63 o 
  -5   2   7        0.96        0.60      0.23 o 
  -4   2   7       12.14       11.69      0.45 o 
  -3   2   7       23.46       27.30      0.68 o 
  -2   2   7       12.06        9.93      0.36 o 
  -1   2   7        0.04        0.36      0.16 o 
   0   2   7        1.18        1.05      0.18 o 
   1   2   7        9.39        9.59      0.39 o 
   2   2   7       14.07       16.98      0.54 o 
   3   2   7       74.42       73.81      1.51 o 
   4   2   7       15.44       18.46      0.70 o 
   5   2   7        0.18        0.16      0.30 o 
   6   2   7        3.47        3.51      0.40 o 
   7   2   7        2.11        1.86      0.40 o 
   8   2   7        1.35        1.11      0.42 o 
 -10   3   7        1.18        1.06      0.43 o 
  -9   3   7        1.28        1.80      0.44 o 
  -8   3   7        2.96        2.46      0.44 o 
  -7   3   7        2.99        3.66      0.38 o 
  -6   3   7      149.46      149.62      3.68 o 
  -5   3   7       27.27       23.05      1.07 o 
  -4   3   7       44.16       43.55      1.00 o 
  -3   3   7        0.48        0.52      0.21 o 
  -2   3   7       47.36       46.46      0.99 o 
  -1   3   7       71.31       72.58      1.38 o 
   0   3   7       29.40       31.92      0.76 o 
   1   3   7       27.09       26.05      0.70 o 
   2   3   7        4.31        5.41      0.34 o 
   3   3   7        2.42        1.84      0.30 o 
   4   3   7       48.84       41.48      1.17 o 
   5   3   7        5.46        5.98      0.56 o 
   6   3   7       15.61       14.14      0.67 o 
   7   3   7        1.61        2.63      0.47 o 
   8   3   7        1.42        3.09      0.61 o 
  -9   4   7        0.02        0.00      0.38 o 
  -8   4   7        9.31        9.72      0.68 o 
  -7   4   7       13.82       12.19      1.03 o 
  -6   4   7        1.54        0.69      0.37 o 
  -5   4   7       47.31       47.13      2.70 o 
  -4   4   7       61.40       61.03      1.88 o 
  -3   4   7       34.83       36.44      1.14 o 
  -2   4   7       78.43       84.22      1.88 o 
  -1   4   7      167.38      161.98      2.95 o 
   0   4   7      226.14      216.08      4.06 o 
   1   4   7       14.56       12.71      0.48 o 
   2   4   7        0.69        1.18      0.30 o 
   3   4   7        0.00       -0.09      0.23 o 
   4   4   7        2.09        2.41      0.37 o 
   5   4   7        0.00        0.08      0.29 o 
   6   4   7        4.81        4.54      0.52 o 
   7   4   7        0.99        1.68      0.41 o 
  -8   5   7        4.23        5.62      0.80 o 
  -7   5   7        0.00       -0.22      0.45 o 
  -6   5   7        7.38        6.90      0.58 o 
  -5   5   7        6.67        6.38      0.76 o 
  -4   5   7        0.04       -0.08      0.34 o 
  -3   5   7        0.45        0.48      0.32 o 
  -2   5   7        2.61        2.85      0.41 o 
  -1   5   7        0.03       -0.04      0.20 o 
   0   5   7       18.95       17.44      0.59 o 
   1   5   7        0.08        0.04      0.21 o 
   2   5   7       31.95       29.66      0.92 o 
   3   5   7        7.83        6.62      0.45 o 
   4   5   7       10.59       11.72      0.84 o 
   5   5   7        0.02        0.01      0.30 o 
   6   5   7        0.88        1.03      0.35 o 
  -7   6   7        3.02        4.35      1.24 o 
  -6   6   7        0.70        1.26      0.59 o 
  -5   6   7        4.01        4.94      0.55 o 
  -4   6   7        5.94        5.67      0.56 o 
  -3   6   7        0.11       -0.21      0.32 o 
  -2   6   7        4.52        3.87      0.48 o 
  -1   6   7        0.37        0.60      0.40 o 
   0   6   7       18.58       22.02      1.11 o 
   1   6   7        1.19        1.27      0.28 o 
   2   6   7        4.16        3.88      0.40 o 
   3   6   7       13.26       12.67      0.67 o 
   4   6   7        3.66        4.51      0.46 o 
   5   6   7        1.11        0.55      0.34 o 
  -6   7   7        0.20        0.44      0.54 o 
  -5   7   7        1.84        1.38      0.52 o 
  -4   7   7        2.91        3.06      0.51 o 
  -3   7   7        4.08        5.41      0.80 o 
  -2   7   7        0.19       -0.28      0.39 o 
  -1   7   7        2.63        2.37      0.65 o 
   0   7   7       33.15       36.84      2.38 o 
   1   7   7       17.76       17.02      1.42 o 
   2   7   7        1.21        0.88      0.43 o 
   3   7   7        6.03        8.22      0.76 o 
   4   7   7        3.24        3.91      0.59 o 
  -3   8   7        0.48        0.93      0.59 o 
  -2   8   7        6.69        8.81      0.98 o 
  -1   8   7        0.47        0.64      0.58 o 
   0   8   7        4.50        5.48      0.82 o 
   1   8   7        0.21       -0.23      0.56 o 
 -10   0   8        1.44        1.24      0.71 o 
  -9   0   8        6.85        6.80      1.09 o 
  -8   0   8        1.69        1.79      0.49 o 
  -7   0   8       25.87       24.68      2.18 o 
  -6   0   8       27.79       24.12      3.01 o 
  -5   0   8      106.19      102.54      4.02 o 
  -4   0   8       31.65       32.41      1.41 o 
  -3   0   8       20.30       21.42      1.08 o 
  -2   0   8      226.69      221.97      6.71 o 
  -1   0   8      115.10      121.78      3.31 o 
   0   0   8       15.42       19.57      0.72 o 
   1   0   8      398.63      383.97      9.79 o 
   2   0   8      292.42      307.69      7.03 o 
   3   0   8      295.87      303.44      7.94 o 
   4   0   8      333.44      323.82      8.46 o 
   5   0   8      144.86      148.47      5.64 o 
   6   0   8        9.76        8.65      1.19 o 
   7   0   8        1.60        4.00      0.82 o 
   8   0   8        5.78        7.94      1.67 o 
 -10   1   8        3.32        4.22      0.72 o 
  -9   1   8        8.95       10.28      1.25 o 
  -8   1   8        8.21        8.71      0.59 o 
  -7   1   8        0.49        0.32      0.28 o 
  -6   1   8       20.17       18.55      0.75 o 
  -5   1   8        3.17        4.04      0.37 o 
  -4   1   8        5.21        5.10      0.39 o 
  -3   1   8        5.50        7.06      0.33 o 
  -2   1   8       68.88       60.14      1.30 o 
  -1   1   8        1.08        1.11      0.25 o 
   0   1   8      158.17      154.68      2.99 o 
   1   1   8       43.17       40.94      0.94 o 
   2   1   8      178.85      174.57      3.14 o 
   3   1   8        0.44       -0.29      0.35 o 
   4   1   8       53.18       54.72      1.33 o 
   5   1   8        4.14        3.65      0.40 o 
   6   1   8        8.58        8.26      0.73 o 
   7   1   8        2.75        3.63      0.67 o 
   8   1   8        6.33        6.76      0.75 o 
 -10   2   8        0.08        0.31      0.42 o 
  -9   2   8        0.08        0.43      0.47 o 
  -8   2   8       14.30       14.82      0.77 o 
  -7   2   8       19.93       19.66      1.07 o 
  -6   2   8       12.51       12.70      0.56 o 
  -5   2   8        0.86        0.82      0.22 o 
  -4   2   8        2.36        2.69      0.28 o 
  -3   2   8        0.38       -0.02      0.17 o 
  -2   2   8        2.42        2.59      0.24 o 
  -1   2   8       81.54       77.01      1.62 o 
   0   2   8      103.32      106.84      2.15 o 
   1   2   8       11.94       12.65      0.52 o 
   2   2   8        0.11        0.20      0.22 o 
   3   2   8        5.26        4.62      0.38 o 
   4   2   8      105.59      107.47      2.42 o 
   5   2   8       11.35       10.30      0.56 o 
   6   2   8        5.13        6.87      0.67 o 
   7   2   8        0.84        1.48      0.58 o 
   8   2   8        0.13        0.09      0.62 o 
  -9   3   8        0.18        0.24      0.44 o 
  -8   3   8        0.81        1.28      0.44 o 
  -7   3   8       15.49       16.65      1.23 o 
  -6   3   8        0.00        0.31      0.25 o 
  -5   3   8       64.41       60.54      1.78 o 
  -4   3   8       70.99       75.78      1.65 o 
  -3   3   8       58.56       61.43      1.38 o 
  -2   3   8       16.24       15.69      0.54 o 
  -1   3   8        6.64        7.82      0.39 o 
   0   3   8       82.06       75.24      1.73 o 
   1   3   8       15.01       14.54      0.61 o 
   2   3   8        2.11        1.77      0.28 o 
   3   3   8       64.20       52.12      1.37 o 
   4   3   8        2.25        2.62      0.35 o 
   5   3   8        5.64        6.30      0.46 o 
   6   3   8        4.37        3.97      0.43 o 
   7   3   8        1.18        1.20      0.46 o 
  -9   4   8        0.23        0.48      0.47 o 
  -8   4   8        1.33        0.98      0.48 o 
  -7   4   8        0.35        0.06      0.37 o 
  -6   4   8        5.00        4.17      0.43 o 
  -5   4   8       10.03       10.81      0.95 o 
  -4   4   8        0.72        0.33      0.21 o 
  -3   4   8       13.84       12.66      0.50 o 
  -2   4   8       17.44       17.92      0.64 o 
  -1   4   8       25.57       28.58      0.86 o 
   0   4   8       10.16        9.25      0.47 o 
   1   4   8        2.76        1.81      0.30 o 
   2   4   8       26.84       25.05      0.88 o 
   3   4   8        6.83        8.07      0.48 o 
   4   4   8        9.73        7.51      0.50 o 
   5   4   8       12.60        9.20      0.75 o 
   6   4   8       11.47        8.97      0.64 o 
   7   4   8        0.02       -0.27      0.45 o 
  -8   5   8        0.56        0.90      1.47 o 
  -7   5   8        1.12        1.55      1.62 o 
  -6   5   8        1.17        0.79      0.45 o 
  -5   5   8        7.90        7.82      0.64 o 
  -4   5   8        3.17        4.36      0.48 o 
  -3   5   8        3.09        2.00      0.40 o 
  -2   5   8        0.07        0.18      0.31 o 
  -1   5   8       28.61       27.89      1.26 o 
   0   5   8        4.20        4.86      0.36 o 
   1   5   8        0.32        0.40      0.28 o 
   2   5   8        0.11        0.54      0.30 o 
   3   5   8       13.89       14.76      0.79 o 
   4   5   8        1.42        1.04      0.39 o 
   5   5   8        2.96        2.90      0.49 o 
   6   5   8        0.11       -0.08      0.36 o 
  -7   6   8        0.00       -0.27      0.61 o 
  -6   6   8        1.07        1.70      0.65 o 
  -5   6   8        6.00        7.94      0.66 o 
  -4   6   8        0.00       -0.33      0.35 o 
  -3   6   8        7.13        8.65      0.89 o 
  -2   6   8        0.14        0.69      0.35 o 
  -1   6   8        2.88        2.48      0.43 o 
   0   6   8        0.63        0.58      0.28 o 
   1   6   8        0.51        0.86      0.30 o 
   2   6   8        0.07        0.61      0.30 o 
   3   6   8        0.26        0.93      0.47 o 
   4   6   8        0.82        0.64      0.66 o 
   5   6   8        0.84        1.73      0.45 o 
  -5   7   8        2.74        2.92      0.92 o 
  -4   7   8        0.01       -0.38      0.38 o 
  -3   7   8        0.74        2.34      0.66 o 
  -2   7   8       20.26       27.01      2.10 o 
  -1   7   8        0.21       -0.10      0.58 o 
   0   7   8       17.53       18.83      1.69 o 
   1   7   8        2.27        0.99      0.42 o 
   2   7   8        1.13        1.74      0.48 o 
   3   7   8        0.80        1.25      0.49 o 
  -9   1   9       11.94       12.71      0.81 o 
  -8   1   9        0.33        0.68      0.32 o 
  -7   1   9        3.24        3.62      0.40 o 
  -6   1   9        3.30        2.91      0.36 o 
  -5   1   9        0.00       -0.10      0.23 o 
  -4   1   9       12.55       11.92      0.77 o 
  -3   1   9       24.57       21.86      0.81 o 
  -2   1   9        3.88        2.95      0.34 o 
  -1   1   9       25.76       22.98      0.83 o 
   0   1   9       58.38       56.90      1.42 o 
   1   1   9      181.75      177.84      3.96 o 
   2   1   9        3.01        2.89      0.37 o 
   3   1   9       74.37       75.73      1.83 o 
   4   1   9        3.60        3.48      0.44 o 
   5   1   9        2.53        2.83      0.96 o 
   6   1   9        4.00        6.15      0.68 o 
   7   1   9        2.30        2.29      0.55 o 
  -9   2   9        2.55        2.97      0.84 o 
  -8   2   9        1.51        1.78      0.36 o 
  -7   2   9        0.03        0.36      0.30 o 
  -6   2   9        0.01       -0.26      0.27 o 
  -5   2   9        1.15        0.93      0.29 o 
  -4   2   9       11.59       10.53      0.56 o 
  -3   2   9        7.74        6.21      0.44 o 
  -2   2   9       15.09       19.18      0.69 o 
  -1   2   9        0.19        0.04      0.23 o 
   0   2   9        0.01       -0.32      0.22 o 
   1   2   9       37.00       34.35      0.95 o 
   2   2   9       13.88       11.70      0.58 o 
   3   2   9        9.71        8.75      0.82 o 
   4   2   9        6.97        5.76      0.49 o 
   5   2   9        0.75        0.71      0.40 o 
   6   2   9        0.01        0.08      0.46 o 
   7   2   9        0.63        1.37      0.53 o 
  -9   3   9        1.35        1.87      0.67 o 
  -8   3   9        0.64        0.95      0.51 o 
  -7   3   9       12.25       13.18      1.52 o 
  -6   3   9       13.40       11.93      0.62 o 
  -5   3   9        4.09        3.81      0.39 o 
  -4   3   9       14.16       15.93      0.71 o 
  -3   3   9       13.33       13.27      0.66 o 
  -2   3   9      159.90      155.96      3.03 o 
  -1   3   9        0.68       -0.20      0.30 o 
   0   3   9        0.07       -0.38      0.25 o 
   1   3   9        3.85        4.33      0.39 o 
   2   3   9       11.59        9.03      0.52 o 
   3   3   9        2.61        1.93      0.39 o 
   4   3   9       11.70        9.77      0.61 o 
   5   3   9        1.06        1.75      0.45 o 
   6   3   9        0.33        0.43      0.42 o 
   7   3   9        0.52        0.76      0.51 o 
  -8   4   9        8.26        7.29      0.78 o 
  -7   4   9       27.28       23.54      1.33 o 
  -6   4   9        8.95        6.80      0.58 o 
  -5   4   9       18.79       17.89      1.44 o 
  -4   4   9        1.95        2.38      0.34 o 
  -3   4   9        1.11        0.84      0.25 o 
  -2   4   9       34.88       36.26      1.04 o 
  -1   4   9       20.05       21.65      0.75 o 
   0   4   9       59.66       52.05      1.55 o 
   1   4   9        1.02        0.96      0.29 o 
   2   4   9       21.36       21.96      0.89 o 
   3   4   9        0.43        0.25      0.32 o 
   4   4   9        6.89        6.07      0.52 o 
   5   4   9        0.49        0.23      0.42 o 
   6   4   9        0.15        0.53      0.59 o 
  -7   5   9        2.93        3.04      1.05 o 
  -6   5   9        1.03        1.92      0.71 o 
  -5   5   9        0.53        0.56      0.47 o 
  -4   5   9        0.98        0.49      0.38 o 
  -3   5   9        3.27        2.14      0.75 o 
  -2   5   9       19.12       20.63      1.30 o 
  -1   5   9        0.18        0.25      0.25 o 
   0   5   9        3.59        3.22      0.49 o 
   1   5   9        2.02        1.27      0.43 o 
   2   5   9        4.17        4.65      0.45 o 
   3   5   9        0.12        0.54      0.35 o 
   4   5   9        0.06       -0.05      0.47 o 
   5   5   9        0.41        0.91      0.44 o 
  -6   6   9        0.26       -0.45      0.81 o 
  -5   6   9        0.18        0.41      0.52 o 
  -4   6   9        4.15        4.87      0.57 o 
  -3   6   9        0.21       -0.12      0.36 o 
  -2   6   9        1.93        1.69      0.44 o 
  -1   6   9        5.61        5.94      0.65 o 
   0   6   9        0.35        0.26      0.31 o 
   1   6   9        2.75        3.27      0.43 o 
   2   6   9        8.90        9.65      1.02 o 
   3   6   9        0.07        0.27      0.47 o 
   4   6   9        3.01        3.93      0.55 o 
  -4   7   9        0.10        0.14      0.51 o 
  -3   7   9        0.17        0.37      0.44 o 
  -2   7   9        1.83        3.41      0.61 o 
  -1   7   9        0.10       -0.42      0.45 o 
   0   7   9        0.14        0.50      0.54 o 
   1   7   9        8.61        9.90      1.19 o 
  -9   0  10        2.32        1.31      0.52 o 
  -8   0  10        1.35        1.67      0.84 o 
  -7   0  10        8.14        7.67      0.78 o 
  -6   0  10        8.38        7.37      1.13 o 
  -5   0  10        0.46        0.76      0.42 o 
  -4   0  10       25.93       21.91      1.39 o 
  -3   0  10        1.31        0.90      0.37 o 
  -2   0  10       12.46       11.69      0.85 o 
  -1   0  10      103.00       98.54      3.41 o 
   0   0  10       87.31       87.71      3.13 o 
   1   0  10       41.91       43.19      1.90 o 
   2   0  10       15.41       15.98      1.08 o 
   3   0  10       13.40       13.44      1.42 o 
   4   0  10       26.10       29.03      1.81 o 
   5   0  10        0.64        2.19      1.05 o 
   6   0  10        2.08        4.29      1.14 o 
   7   0  10       24.86       32.78      3.05 o 
  -9   1  10        0.07        0.70      0.37 o 
  -8   1  10        3.53        2.64      0.41 o 
  -7   1  10        5.02        4.49      0.55 o 
  -6   1  10        0.22        0.12      0.29 o 
  -5   1  10        0.03       -0.28      0.25 o 
  -4   1  10       13.86       12.72      0.74 o 
  -3   1  10        0.06       -0.22      0.27 o 
  -2   1  10        2.37        1.70      0.34 o 
  -1   1  10      114.66      106.41      3.26 o 
   0   1  10        9.66        9.84      0.60 o 
   1   1  10        0.65        0.81      0.32 o 
   2   1  10      119.99      123.26      2.97 o 
   3   1  10       41.34       41.74      1.48 o 
   4   1  10        5.61        4.36      1.05 o 
   5   1  10        0.24        0.68      0.51 o 
   6   1  10        1.46        2.26      0.71 o 
  -9   2  10        3.21        3.76      0.58 o 
  -8   2  10        5.61        6.05      0.57 o 
  -7   2  10        0.16        0.24      0.31 o 
  -6   2  10        0.60        0.32      0.31 o 
  -5   2  10        3.50        4.23      0.45 o 
  -4   2  10       18.97       17.99      1.14 o 
  -3   2  10        9.71        8.31      0.53 o 
  -2   2  10       68.09       63.80      1.72 o 
  -1   2  10       34.15       31.59      1.06 o 
   0   2  10       14.93       18.38      0.79 o 
   1   2  10        0.13        0.10      0.30 o 
   2   2  10        3.27        3.02      0.46 o 
   3   2  10        2.35        3.20      0.56 o 
   4   2  10        0.37        0.24      0.41 o 
   5   2  10        0.08        0.94      0.54 o 
   6   2  10       17.83       21.46      1.25 o 
  -8   3  10        0.45        0.42      0.50 o 
  -7   3  10        3.49        2.82      0.50 o 
  -6   3  10        1.37        1.26      0.42 o 
  -5   3  10        0.77        0.66      0.35 o 
  -4   3  10        4.56        4.58      0.49 o 
  -3   3  10       56.81       63.69      2.14 o 
  -2   3  10       26.47       25.10      1.04 o 
  -1   3  10        0.89        0.49      0.41 o 
   0   3  10        0.42       -0.43      0.29 o 
   1   3  10        6.82        7.21      0.52 o 
   2   3  10       12.98       12.44      0.67 o 
   3   3  10        1.97        0.62      0.39 o 
   4   3  10       17.70       17.85      0.90 o 
   5   3  10        0.67        0.92      0.71 o 
   6   3  10        0.01        0.40      0.60 o 
  -8   4  10        2.09        1.07      0.56 o 
  -7   4  10        0.93        0.72      0.43 o 
  -6   4  10        5.22        4.59      0.52 o 
  -5   4  10        3.82        3.31      0.49 o 
  -4   4  10        0.00       -0.27      0.34 o 
  -3   4  10        8.25        8.14      0.57 o 
  -2   4  10        8.41        9.89      0.74 o 
  -1   4  10        1.06        0.61      0.31 o 
   0   4  10        4.62        4.68      0.53 o 
   1   4  10       12.67       13.10      0.66 o 
   2   4  10        3.70        4.73      0.52 o 
   3   4  10        0.95        0.73      0.35 o 
   4   4  10        5.94        6.41      0.55 o 
   5   4  10        0.18        0.40      0.40 o 
  -6   5  10        3.56        3.31      0.80 o 
  -5   5  10        3.60        4.81      1.07 o 
  -4   5  10        0.10       -0.82      0.54 o 
  -3   5  10        2.04        2.24      0.52 o 
  -2   5  10        0.07       -0.14      0.44 o 
  -1   5  10        1.98        3.46      0.43 o 
   0   5  10        2.12        1.48      0.46 o 
   1   5  10        5.19        6.34      0.52 o 
   2   5  10        3.18        2.93      0.46 o 
   3   5  10        1.23        0.88      0.40 o 
   4   5  10        0.55        0.58      0.40 o 
  -5   6  10        0.24        0.67      0.74 o 
  -4   6  10        8.60       13.76      1.23 o 
  -3   6  10        0.77        0.96      0.50 o 
  -2   6  10        0.13       -0.10      0.44 o 
  -1   6  10        1.94        1.82      0.47 o 
   0   6  10        2.53        2.50      0.46 o 
   1   6  10        2.53        3.68      0.57 o 
   2   6  10        9.14       10.52      0.72 o 
  -8   1  11        1.34        0.73      0.36 o 
  -7   1  11        0.51        0.17      0.31 o 
  -6   1  11        5.89        6.23      0.51 o 
  -5   1  11        5.48        4.60      0.45 o 
  -4   1  11        0.42        0.33      0.29 o 
  -3   1  11       38.34       36.58      1.20 o 
  -2   1  11        0.19        0.69      0.32 o 
  -1   1  11        2.33        1.92      0.38 o 
   0   1  11       13.54       12.24      0.68 o 
   1   1  11        4.48        4.60      0.48 o 
   2   1  11       26.67       28.16      1.08 o 
   3   1  11        7.80        8.37      0.68 o 
   4   1  11       21.10       27.51      1.65 o 
   5   1  11        1.66        3.72      0.84 o 
   6   1  11        3.25        4.35      0.88 o 
  -8   2  11        0.02       -0.13      0.37 o 
  -7   2  11        0.44        0.10      0.35 o 
  -6   2  11        9.41       10.57      0.71 o 
  -5   2  11       20.55       21.76      0.92 o 
  -4   2  11       33.35       32.46      1.37 o 
  -3   2  11       23.67       22.87      1.40 o 
  -2   2  11        5.63        6.97      0.52 o 
  -1   2  11       28.40       29.71      1.08 o 
   0   2  11       18.38       20.45      0.88 o 
   1   2  11       53.45       57.74      1.86 o 
   2   2  11       54.54       50.93      1.97 o 
   3   2  11        0.33        1.02      0.47 o 
   4   2  11        1.80        2.00      0.53 o 
   5   2  11        2.02        2.24      0.62 o 
  -8   3  11        0.01        0.62      0.45 o 
  -7   3  11        2.47        1.73      0.50 o 
  -6   3  11        0.02        0.21      0.39 o 
  -5   3  11        1.08        1.12      0.44 o 
  -4   3  11       16.54       18.13      0.90 o 
  -3   3  11        0.35        0.76      0.41 o 
  -2   3  11       31.63       28.92      1.94 o 
  -1   3  11        0.05        0.05      0.36 o 
   0   3  11        4.54        4.53      0.51 o 
   1   3  11        3.17        4.24      0.66 o 
   2   3  11        4.78        3.58      0.61 o 
   3   3  11        1.46        1.24      0.48 o 
   4   3  11        0.00        0.04      0.44 o 
   5   3  11        2.84        4.85      1.01 o 
  -7   4  11        6.41        6.33      0.99 o 
  -6   4  11        0.16        0.24      0.38 o 
  -5   4  11        5.12        5.54      0.60 o 
  -4   4  11        8.69        9.59      0.75 o 
  -3   4  11        0.01        0.15      0.37 o 
  -2   4  11        0.14       -0.05      0.36 o 
  -1   4  11        1.00        1.52      0.53 o 
   0   4  11        0.69        0.92      0.39 o 
   1   4  11        0.40        0.50      0.48 o 
   2   4  11        1.13        0.87      0.46 o 
   3   4  11        0.06        0.64      0.54 o 
   4   4  11        0.48        0.92      0.52 o 
  -5   5  11        0.16        0.02      0.67 o 
  -4   5  11        3.63        3.77      1.07 o 
  -3   5  11        0.00        0.44      0.37 o 
  -2   5  11        1.90        1.45      0.49 o 
  -1   5  11        0.42        0.51      0.37 o 
   0   5  11       14.19       16.52      0.78 o 
   1   5  11        0.10       -0.36      0.38 o 
   2   5  11        6.74        8.79      0.72 o 
   3   5  11        2.01        2.18      0.62 o 
  -3   6  11        0.09        0.16      0.64 o 
  -2   6  11        4.73        5.77      0.75 o 
  -1   6  11        0.36        0.66      0.43 o 
   0   6  11        0.16        0.02      0.43 o 
  -8   0  12        0.66       -0.21      0.72 o 
  -7   0  12        1.61        1.28      0.59 o 
  -6   0  12        2.32        1.75      0.55 o 
  -5   0  12        6.47        6.90      0.77 o 
  -4   0  12        0.01        0.18      0.43 o 
  -3   0  12       11.80        8.70      0.84 o 
  -2   0  12        3.50        3.24      0.99 o 
  -1   0  12       12.00       11.33      1.14 o 
   0   0  12        3.63        2.62      0.61 o 
   1   0  12        4.40        4.01      0.72 o 
   2   0  12        0.65        1.66      0.68 o 
   3   0  12        0.88        1.23      0.59 o 
   4   0  12        0.39        0.57      1.05 o 
   5   0  12       10.17       16.49      2.19 o 
  -8   1  12        0.38        0.10      0.35 o 
  -7   1  12        0.20        0.46      0.35 o 
  -6   1  12        1.49        1.33      0.37 o 
  -5   1  12        0.04        0.09      0.43 o 
  -4   1  12        2.29        1.06      0.35 o 
  -3   1  12       10.32       10.75      0.77 o 
  -2   1  12        6.08        6.32      0.52 o 
  -1   1  12       12.30       11.90      0.72 o 
   0   1  12        9.61       10.28      0.67 o 
   1   1  12        3.13        3.53      0.48 o 
   2   1  12        2.94        2.56      0.51 o 
   3   1  12        0.72        1.45      0.57 o 
   4   1  12        0.19        0.68      0.77 o 
   5   1  12       11.46       16.27      1.51 o 
  -7   2  12        0.05        0.00      0.35 o 
  -6   2  12        0.34        0.58      0.35 o 
  -5   2  12        0.30        0.43      0.46 o 
  -4   2  12       25.84       27.27      1.15 o 
  -3   2  12        3.18        2.93      0.43 o 
  -2   2  12        1.31        0.50      0.37 o 
  -1   2  12        0.57        0.34      0.37 o 
   0   2  12       18.60       20.61      1.02 o 
   1   2  12        9.82       10.62      0.76 o 
   2   2  12        1.15        0.94      0.46 o 
   3   2  12        1.05        1.85      0.56 o 
   4   2  12        1.23        3.37      0.63 o 
  -7   3  12        1.09        1.06      0.47 o 
  -6   3  12        0.79        0.64      0.46 o 
  -5   3  12        1.68        1.90      0.47 o 
  -4   3  12        5.34        5.96      0.60 o 
  -3   3  12        2.24        2.85      0.54 o 
  -2   3  12       12.34       13.62      0.87 o 
  -1   3  12        1.96        1.44      0.44 o 
   0   3  12        0.03        0.24      0.41 o 
   1   3  12        1.29        1.32      0.45 o 
   2   3  12        3.42        5.07      0.67 o 
   3   3  12        4.71        4.46      0.78 o 
   4   3  12        2.91        4.74      0.67 o 
  -6   4  12        0.02        0.41      0.44 o 
  -5   4  12        0.65        0.87      0.44 o 
  -4   4  12        0.30        0.65      0.45 o 
  -3   4  12        0.38       -0.04      0.38 o 
  -2   4  12        0.46        0.23      0.49 o 
  -1   4  12        3.91        3.51      0.51 o 
   0   4  12        1.86        2.08      0.47 o 
   1   4  12        0.16        0.48      0.83 o 
   2   4  12        0.31       -0.08      0.51 o 
   3   4  12        0.22        0.79      0.50 o 
  -4   5  12        0.02        0.29      0.66 o 
  -3   5  12        3.89        4.30      0.57 o 
  -2   5  12        1.73        1.04      0.47 o 
  -1   5  12        0.74        0.89      0.42 o 
   0   5  12       11.12       15.68      1.22 o 
   1   5  12        0.78        1.21      0.78 o 
  -7   1  13        0.87        0.85      0.40 o 
  -6   1  13        9.51        8.18      0.66 o 
  -5   1  13        2.20        1.04      0.40 o 
  -4   1  13        0.30       -0.54      0.38 o 
  -3   1  13        0.17        0.10      0.35 o 
  -2   1  13        0.21        0.05      0.35 o 
  -1   1  13        1.73        1.52      0.67 o 
   0   1  13        9.01        8.17      0.64 o 
   1   1  13        1.08        0.39      0.46 o 
   2   1  13        0.08        0.04      0.45 o 
   3   1  13        0.31       -0.23      0.53 o 
  -6   2  13        1.91        2.15      0.46 o 
  -5   2  13       10.47       10.98      0.71 o 
  -4   2  13       11.75       10.54      0.69 o 
  -3   2  13       10.46        9.86      0.67 o 
  -2   2  13        0.00       -0.37      0.40 o 
  -1   2  13        0.34        0.57      0.46 o 
   0   2  13       21.45       23.76      1.33 o 
   1   2  13        3.04        1.41      0.49 o 
   2   2  13       23.09       25.20      1.88 o 
   3   2  13        1.25        2.85      0.67 o 
  -5   3  13        4.20        3.71      0.71 o 
  -4   3  13        1.25        0.78      0.43 o 
  -3   3  13        5.38        5.53      0.78 o 
  -2   3  13        2.06        2.68      0.74 o 
  -1   3  13        8.55       10.58      0.78 o 
   0   3  13       13.05       12.35      0.98 o 
   1   3  13        0.42        0.19      0.44 o 
   2   3  13        0.01        0.58      0.54 o 
  -4   4  13        0.02       -0.36      0.59 o 
  -3   4  13        0.09       -0.41      0.40 o 
  -2   4  13        8.39       10.28      0.76 o 
  -1   4  13        2.91        3.93      0.58 o 
   0   4  13        0.27        0.63      0.46 o 
   1   4  13        1.70        1.88      0.57 o 
  -5   0  14        0.14       -0.02      0.61 o 
  -4   0  14        0.85        0.23      0.51 o 
  -3   0  14        1.31        2.66      0.68 o 
  -2   0  14       14.38       16.16      1.85 o 
  -1   0  14        0.15        0.67      0.59 o 
   0   0  14        0.06        1.00      0.62 o 
   1   0  14        4.79        5.04      0.84 o 
   2   0  14        0.61        1.43      0.91 o 
  -5   1  14        0.49        0.22      0.40 o 
  -4   1  14        0.00       -0.53      0.45 o 
  -3   1  14        2.55        2.64      0.49 o 
  -2   1  14        0.60        0.84      0.53 o 
  -1   1  14        0.03        0.01      0.41 o 
   0   1  14        3.91        4.75      0.66 o 
   1   1  14        0.01        0.29      0.48 o 
  -4   2  14        3.16        3.11      0.56 o 
  -3   2  14        0.18        0.08      0.55 o 
  -2   2  14        0.48        0.66      0.48 o 
  -1   2  14        0.39        0.91      0.50 o 
   0   2  14        0.03       -0.66      0.45 o 
   1   2  14        1.23        1.48      0.56 o 
  -3   3  14        1.30        1.71      0.55 o 
  -2   3  14        6.78        9.43      0.79 o 
  -1   3  14        1.41        2.00      0.54 o 
                                                 
